# Supplementary material for: Identification of Gender- and Subtype-Specific Gene Expression Associated with Patient Survival in Low-Grade and Anaplastic Glioma in Connection with Steroid Signaling
Source: Cancers (Basel). 2022 Aug 25;14(17):4114. doi: 10.3390/cancers14174114 (PMC9454517; doi:10.3390/cancers14174114)
Supplement: Supplementary file 1 [file cancers-14-04114-s001.zip]

Archive with 7 entries (7 files):
- Supplementary Table S1a.png
- Supplementary Table S1b.png
- Supplementary Table S3.xlsx
- Supplementary Table S4.xlsx
- Supplementary Table S5.png
- Supplementary Table S6.png
- Supplementary Tables S2_ab.xlsx
