# Supplementary material for: Identification of Gender- and Subtype-Specific Gene Expression Associated with Patient Survival in Low-Grade and Anaplastic Glioma in Connection with Steroid Signaling
Source: Cancers (Basel). 2022 Aug 25;14(17):4114. doi: 10.3390/cancers14174114 (PMC9454517; doi:10.3390/cancers14174114)
Supplement: Supplementary file 1 [file cancers-14-04114-s001.zip › Supplementary Table S3.xlsx]

## Sheet: Supplementary Table S3
G3 vs G2 - IDHwt LGG subtype			G3 vs G2 - IDHmut LGG subtype
Common TCGA males and females and CGGA females GO enrichments			Common TCGA males and females and CGGA females GO enrichments
men	chromosome passenger complex		GO:0031262	Ndc80 complex
GO:0000940	condensed chromosome outer kinetochore		GO:1902850	microtubule cytoskeleton organization involved in mitosis
GO:0051256	mitotic spindle midzone assembly		GO:0098813	nuclear chromosome segregation
GO:0034501	protein localization to kinetochore		GO:0000775	chromosome, centromeric region
GO:0051255	spindle midzone assembly		GO:0051782	negative regulation of cell division
GO:0051383	kinetochore organization		GO:0007052	mitotic spindle organization
GO:0071459	protein localization to chromosome, centromeric region		GO:0007062	sister chromatid cohesion
GO:0000779	condensed chromosome, centromeric region		GO:0007059	chromosome segregation
GO:0000070	mitotic sister chromatid segregation		GO:0000777	condensed chromosome kinetochore
GO:0098813	nuclear chromosome segregation		GO:0051310	metaphase plate congression
GO:0000819	sister chromatid segregation		GO:0000776	kinetochore
GO:0008608	attachment of spindle microtubules to kinetochore		GO:0051983	regulation of chromosome segregation
GO:0030261	chromosome condensation		GO:0000075	cell cycle checkpoint
GO:0010965	regulation of mitotic sister chromatid separation		GO:0007051	spindle organization
GO:0000775	chromosome, centromeric region		GO:0051303	establishment of chromosome localization
GO:0000732	strand displacement		GO:0000278	mitotic cell cycle
GO:0000281	mitotic cytokinesis		GO:0071897	DNA biosynthetic process
GO:0030071	regulation of mitotic metaphase/anaphase transition		GO:0050000	chromosome localization
GO:0005876	spindle microtubule		GO:0098687	chromosomal region
GO:0051310	metaphase plate congression		GO:0051301	cell division
GO:1902099	regulation of metaphase/anaphase transition of cell cycle		GO:1903046	meiotic cell cycle process
GO:0006323	DNA packaging		GO:1903047	mitotic cell cycle process
GO:0007080	mitotic metaphase plate congression		GO:0044772	mitotic cell cycle phase transition
GO:0033047	regulation of mitotic sister chromatid segregation		GO:0022402	cell cycle process
GO:0034502	protein localization to chromosome		GO:0051276	chromosome organization
GO:1902850	microtubule cytoskeleton organization involved in mitosis		GO:0005819	spindle
GO:0051303	establishment of chromosome localization		GO:0044770	cell cycle phase transition
GO:0000278	mitotic cell cycle		GO:0030496	midbody
GO:0050000	chromosome localization		GO:0000086	G2/M transition of mitotic cell cycle
GO:0007062	sister chromatid cohesion		GO:0044839	cell cycle G2/M phase transition
GO:0033045	regulation of sister chromatid segregation		GO:0000226	microtubule cytoskeleton organization
GO:0000776	kinetochore		GO:0051302	regulation of cell division
GO:0061640	cytoskeleton-dependent cytokinesis		GO:0051783	regulation of nuclear division
GO:0000910	cytokinesis		GO:0045930	negative regulation of mitotic cell cycle
GO:0000777	condensed chromosome kinetochore		GO:0007049	cell cycle
GO:0031055	chromatin remodeling at centromere		GO:0007346	regulation of mitotic cell cycle
GO:0051782	negative regulation of cell division		GO:0044427	chromosomal part
GO:0045171	intercellular bridge		GO:0090068	positive regulation of cell cycle process
GO:0007052	mitotic spindle organization		GO:0010564	regulation of cell cycle process
GO:0006336	DNA replication-independent nucleosome assembly		GO:0007017	microtubule-based process
GO:0034724	DNA replication-independent nucleosome organization		GO:0045787	positive regulation of cell cycle
GO:0098687	chromosomal region		GO:0005813	centrosome
GO:0030496	midbody		GO:0051726	regulation of cell cycle
GO:0030330	DNA damage response, signal transduction by p53 class mediator		GO:1901990	regulation of mitotic cell cycle phase transition
GO:0007051	spindle organization		GO:0006259	DNA metabolic process
GO:0006977	DNA damage response, signal transduction by p53 class mediator resulting in cell cycle arrest		GO:1901987	regulation of cell cycle phase transition
GO:0072401	signal transduction involved in DNA integrity checkpoint		GO:0045786	negative regulation of cell cycle
GO:0072422	signal transduction involved in DNA damage checkpoint		GO:1902589	single-organism organelle organization
GO:0071103	DNA conformation change		GO:0005815	microtubule organizing center
GO:0072395	signal transduction involved in cell cycle checkpoint		GO:0006974	cellular response to DNA damage stimulus
GO:0007093	mitotic cell cycle checkpoint		GO:0007010	cytoskeleton organization
GO:0042770	signal transduction in response to DNA damage		GO:0006996	organelle organization
GO:0005819	spindle		GO:0044430	cytoskeletal part
GO:0000075	cell cycle checkpoint		GO:0043228	non-membrane-bounded organelle
GO:0045931	positive regulation of mitotic cell cycle		GO:0043232	intracellular non-membrane-bounded organelle
GO:1903046	meiotic cell cycle process		GO:0071822	protein complex subunit organization
GO:0006333	chromatin assembly or disassembly		GO:0005654	nucleoplasm
GO:0072331	signal transduction by p53 class mediator		GO:0016043	cellular component organization
GO:0051302	regulation of cell division		GO:0071840	cellular component organization or biogenesis
GO:2000134	negative regulation of G1/S transition of mitotic cell cycle
GO:0051656	establishment of organelle localization
GO:0007049	cell cycle
GO:0005875	microtubule associated complex
GO:0090068	positive regulation of cell cycle process
GO:1902807	negative regulation of cell cycle G1/S phase transition
GO:0015630	microtubule cytoskeleton
GO:0006260	DNA replication
GO:0032465	regulation of cytokinesis
GO:0051781	positive regulation of cell division
GO:0007346	regulation of mitotic cell cycle
GO:0008017	microtubule binding
GO:0000086	G2/M transition of mitotic cell cycle
GO:0044839	cell cycle G2/M phase transition
GO:0000226	microtubule cytoskeleton organization
GO:0010564	regulation of cell cycle process
GO:0045787	positive regulation of cell cycle
GO:1901990	regulation of mitotic cell cycle phase transition
GO:2000045	regulation of G1/S transition of mitotic cell cycle
GO:0051640	organelle localization
GO:1901987	regulation of cell cycle phase transition
GO:1902806	regulation of cell cycle G1/S phase transition
GO:0005874	microtubule
GO:0045930	negative regulation of mitotic cell cycle
GO:1901988	negative regulation of cell cycle phase transition
GO:0015631	tubulin binding
GO:0005813	centrosome
GO:0005694	chromosome
GO:1901991	negative regulation of mitotic cell cycle phase transition
GO:0010948	negative regulation of cell cycle process
GO:0005815	microtubule organizing center
GO:1902749	regulation of cell cycle G2/M phase transition
GO:0007017	microtubule-based process
GO:0006974	cellular response to DNA damage stimulus
GO:1903050	regulation of proteolysis involved in cellular protein catabolic process
GO:0006281	DNA repair
GO:0044454	nuclear chromosome part
GO:1903362	regulation of cellular protein catabolic process
GO:0044430	cytoskeletal part
GO:0043228	non-membrane-bounded organelle
GO:0043232	intracellular non-membrane-bounded organelle
GO:0008283	cell proliferation
GO:1902589	single-organism organelle organization
GO:0045786	negative regulation of cell cycle
GO:0005524	ATP binding
GO:0005654	nucleoplasm
GO:0006996	organelle organization
GO:0032559	adenyl ribonucleotide binding
GO:0030554	adenyl nucleotide binding
GO:0007010	cytoskeleton organization
GO:0051641	cellular localization
GO:0033554	cellular response to stress
GO:0035639	purine ribonucleoside triphosphate binding
GO:0032550	purine ribonucleoside binding
GO:0001883	purine nucleoside binding
GO:0032549	ribonucleoside binding
GO:0001882	nucleoside binding
GO:0032555	purine ribonucleotide binding
GO:0044428	nuclear part
GO:0017076	purine nucleotide binding
GO:0032553	ribonucleotide binding
GO:0033043	regulation of organelle organization
GO:0000166	nucleotide binding
GO:1901265	nucleoside phosphate binding
GO:0097367	carbohydrate derivative binding
GO:0044877	macromolecular complex binding
GO:0005634	nucleus
GO:0044446	intracellular organelle part
GO:0043234	protein complex
GO:0043229	intracellular organelle
GO:0044422	organelle part
GO:0032991	macromolecular complex
GO:0044763	single-organism cellular process
GO:0044699	single-organism process
GO:0036094	small molecule binding
GO:0005829	cytosol
GO:0016043	cellular component organization
GO:0071840	cellular component organization or biogenesis
