# Supplementary material for: Identification of Gender- and Subtype-Specific Gene Expression Associated with Patient Survival in Low-Grade and Anaplastic Glioma in Connection with Steroid Signaling
Source: Cancers (Basel). 2022 Aug 25;14(17):4114. doi: 10.3390/cancers14174114 (PMC9454517; doi:10.3390/cancers14174114)
Supplement: Supplementary file 1 [file cancers-14-04114-s001.zip › Supplementary Table S4.xlsx]

## Sheet: Supplementary Table S4
Grade	Grade 2	Unique to grade 2	Grade 3	Unique to grade 3	Common to grades 2 and 3
Genes (n=)	117	63	120	66	54
	CD99	SMIM24	CD99	TSSC2	DDX3Y
	ZFX	CD209	ZFX	ANKRD45	KDM5D
	TKTL1	CD99P1	FMO1	C1orf189	TXLNGY
	LTF	PLCXD1	KDM5D	LDLRAD4-AS1	AC010889.1
	KDM5D	DNASE1L3	MCOLN3	SPINK1	JPX
	DDX3Y	TGFB2	NGFR	MAB21L2	EIF1AX
	ZFY	PRDM13	DDX3Y	AC016739.1	XIST
	DDX43	ANXA1	ZFY	MCOLN3	ANOS2P
	TXLNG	TSPEAR-AS1	PAX2	STS	EIF1AY
	LYZ	AC010722.1	IL5RA	AC090971.3	AL672277.1
	CD209	AC103808.3	TBL1Y	ATP1B4	EIF2S3
	TBL1Y	FCGR2C	PCDH11Y	KISS1	UTY
	TGFB2	CD163L1	PRKY	PCDHB1	AC134878.2
	SMIM24	GOLGA6L11P	STS	NLGN4X	BCORP1
	PCDH11Y	DHRSX	ATP1B4	FHL5	AC011297.1
	PRKY	FCER1A	ATP6V0A4	ADGB	AARSD1P1
	IL2RB	KRT87P	EBF3	NGFR	TSIX
	ACP5	METTL7B	FHL5	LINC01679	RPS4Y1
	HOXA5	KLK2	USP9Y	PAX2	ASMTL
	CSF3	BEND3P1	PASK	RIPPLY3	PUDP
	CPZ	MTND6P4	ADGB	F2RL2	ARSDP1
	PRDM13	CBX1P3	TNFRSF8	APCDD1L-DT	ZBED1
	USP9Y	LYZ	ESX1	ESX1	ZFY
	KDM5C	BTBD11	KDM5C	CCL18	UBA1
	KRT17	OTX2-AS1	RPS4Y1	NTS	TBL1Y
	RPS4Y1	LTF	PUDP	AL353804.2	DDX3X
	PUDP	CSF3	EIF2S3	AC055876.1	ZFY-AS1
	EIF2S3	TCIM	UBA1	TNFRSF8	KDM6A
	UBA1	LINC02550	TXLNGY	CR381653.2	ARSFP1
	TXLNGY	TXLNG	NTS	FMO1	PCDH11Y
	ADAMDEC1	IL2RB	TSPAN31	NTF4	HSFY2
	ANXA1	TKTL1	GATA4	AF279873.3	USP9Y
	HILPDA	ACP5	TMEM19	PCDHA9	HSFY3P
	KRT87P	HILPDA	GATA6	AC010970.1	CD99
	STAC	CIITA	NLGN4X	ACTBP12	TTTY10
	KDM6A	7SK	KDM6A	KBTBD11-OT1	PRKY
	BTBD11	LINC01579	CIBAR2	TMEM19	NLGN4Y-AS1
	TMSB4Y	STAC	TMSB4Y	HCFC1-AS1	NAP1L1P2
	MMP14	HOXA4	SLFN13	DNAJC22	KDM5C
	JAML	CPZ	ALOX15	AC010904.2	AC010737.1
	DNASE1L3	JAML	C1orf189	TSPAN31	TSPY2
	OSR2	AGKP1	F2RL2	LINC00836	LINC00278
	NLGN4Y	SLC18A3	SPINK1	ALOX15	ZNF885P
	KLK2	CCDC60	RASEF	NEUROG2	AL353804.1
	TSPY2	DDX43	NLGN4Y	PASK	GYG2P1
	DHRSX	ADAMDEC1	TSPY2	PLN	PPP1R12BP1
	ASMTL	OSR2	ROR2	SLFN13	AC009977.1
	SYAP1	LINC02575	ASMTL	LINC01623	SYAP1
	HSFY2	SAGE1	SYAP1	HLA-DPB2	TTTY14
	METTL7B	NPAS4	HSFY2	HSPA1L	NLGN4Y
	EIF1AX	MS4A4E	KISS1	EBF3	SRY
	NPAS4	PCDHGA3	PCDHB1	RASEF	TMSB4Y
	TTTY14	MMP14	EIF1AX	GATA4	AC006157.1
	TCIM	AC010729.1	TTTY14	CFAP299	ZFX
	CD163L1	RPS3AP5	DNAJC22	IL5RA
	RPS3AP5	HLA-DQB2	NEUROG2	RFPL4B
	GP5	HOXA5	MAB21L2	ANXA8L1
	CIITA	ZNF839P1	RIPPLY3	CIBAR2
	FCER1A	NBPF15	ANKRD45	ROR2
	SAGE1	GP5	UTY	INE1
	PLCXD1	KRT17	SRY	GATA6
	CCDC60	RPS4Y2	CFAP299	ATP6V0A4
	UTY	RASSF9	PLN	LINC00475
	SRY		EIF1AY	MTND4P24
	SLC18A3		HSPA1A	IGLV1-36
	HOXA4		HSPA1L	HSPA1A
	EIF1AY		PCDHA9
	RASSF9		GYG2P1
	7SK		IGLV1-36
	GYG2P1		ZBED1
	ZBED1		DDX3X
	MS4A4E		BCORP1
	DDX3X		AC016739.1
	BCORP1		TSSC2
	ZNF839P1		HLA-DPB2
	GOLGA6L11P		INE1
	CD99P1		ARSDP1
	ARSDP1		JPX
	JPX		LINC00475
	AGKP1		LINC01623
	HSFY3P		AC010970.1
	LINC02575		NTF4
	ZNF885P		HSFY3P
	NLGN4Y-AS1		ZNF885P
	AL353804.1		NLGN4Y-AS1
	NAP1L1P2		AL353804.1
	TTTY10		NAP1L1P2
	PPP1R12BP1		TTTY10
	AC010737.1		PPP1R12BP1
	XIST		AC010737.1
	BEND3P1		XIST
	LINC00278		APCDD1L-DT
	ARSFP1		LINC00278
	HLA-DQB2		MTND4P24
	ZFY-AS1		ARSFP1
	AARSD1P1		AC055876.1
	TSPEAR-AS1		ZFY-AS1
	AC010729.1		ACTBP12
	CBX1P3		AARSD1P1
	AL672277.1		HCFC1-AS1
	ANOS2P		AL672277.1
	FCGR2C		LINC01679
	OTX2-AS1		ANOS2P
	MTND6P4		RFPL4B
	PCDHGA3		AF279873.3
	LINC01579		KBTBD11-OT1
	AC010889.1		AC090971.3
	AC103808.3		AC010889.1
	NBPF15		ANXA8L1
	AC009977.1		LDLRAD4-AS1
	TSIX		AC009977.1
	LINC02550		TSIX
	AC011297.1		AL353804.2
	AC010722.1		AC010904.2
	AC134878.2		AC011297.1
	AC006157.1		CCL18
	RPS4Y2		AC134878.2
			AC006157.1
			CR381653.2
			LINC00836
