# Supplementary material for: Identification of Gender- and Subtype-Specific Gene Expression Associated with Patient Survival in Low-Grade and Anaplastic Glioma in Connection with Steroid Signaling
Source: Cancers (Basel). 2022 Aug 25;14(17):4114. doi: 10.3390/cancers14174114 (PMC9454517; doi:10.3390/cancers14174114)
Supplement: Supplementary file 1 [file cancers-14-04114-s001.zip › Supplementary Tables S2_ab.xlsx]

## Sheet: Supplementary Table S2a
ensembl_gene_id	external_gene_name	baseMean	log2FoldChange	pvalue	padj
ENSG00000120093	HOXB3	126.513	3.80297	4.42951e-39	1.55635e-34
ENSG00000133110	POSTN	393.11	3.97994	1.95124e-34	3.42794e-30
ENSG00000171540	OTP	37.9559	4.55589	6.2677e-32	7.34073e-28
ENSG00000128714	HOXD13	38.9224	5.29973	1.49429e-27	1.31258e-23
ENSG00000073792	IGF2BP2	174.238	2.42868	2.79644e-26	1.96512e-22
ENSG00000130600	H19	73.4865	3.14902	6.03531e-26	3.53428e-22
ENSG00000169245	CXCL10	183.285	2.67225	4.05824e-25	2.01597e-21
ENSG00000182742	HOXB4	24.8535	3.03499	4.59008e-25	2.01597e-21
ENSG00000115163	CENPA	80.8832	1.73159	5.90315e-23	2.30459e-19
ENSG00000183671	GPR1	15.5402	3.12239	9.23005e-23	3.24307e-19
ENSG00000253552	HOXA-AS2	28.2827	3.5586	2.89712e-22	9.25394e-19
ENSG00000115457	IGFBP2	3595	2.28016	4.62172e-22	1.35324e-18
ENSG00000164879	CA3	164.203	2.08781	8.2092e-22	2.21876e-18
ENSG00000136231	IGF2BP3	90.421	2.73216	9.67084e-22	2.2653e-18
ENSG00000237819	CDK6-AS1	10.8688	2.85967	9.19113e-22	2.2653e-18
ENSG00000104368	PLAT	1652.69	1.67178	1.16925e-21	2.56768e-18
ENSG00000134690	CDCA8	245.967	1.46359	4.01176e-21	8.2916e-18
ENSG00000167900	TK1	333.294	1.46633	8.33496e-21	1.62698e-17
ENSG00000180447	GAS1	1215.65	1.158	9.0258e-21	1.66911e-17
ENSG00000112984	KIF20A	247.566	1.75327	1.17889e-20	2.07107e-17
ENSG00000138778	CENPE	247.587	1.53811	1.53039e-20	2.56056e-17
ENSG00000101057	MYBL2	504.695	1.91903	2.36395e-20	3.77544e-17
ENSG00000184661	CDCA2	100.2	1.59823	2.8098e-20	4.2924e-17
ENSG00000138180	CEP55	143.258	1.58344	3.31122e-20	4.84763e-17
ENSG00000090889	KIF4A	411.736	1.43533	5.51074e-20	7.74502e-17
ENSG00000066279	ASPM	354.429	1.80912	9.81137e-20	1.29425e-16
ENSG00000109805	NCAPG	294.382	1.66952	9.94558e-20	1.29425e-16
ENSG00000013810	TACC3	1005.84	1.1862	1.38236e-19	1.73467e-16
ENSG00000024526	DEPDC1	93.5152	1.74377	1.61917e-19	1.8352e-16
ENSG00000122176	FMOD	683.311	2.10344	1.59066e-19	1.8352e-16
ENSG00000187951	AC091057.1	139.768	1.13022	1.60442e-19	1.8352e-16
ENSG00000154839	SKA1	102.99	1.53529	2.11536e-19	2.32267e-16
ENSG00000087586	AURKA	260.162	1.06151	2.49145e-19	2.65272e-16
ENSG00000105011	ASF1B	287.5	1.46563	2.72768e-19	2.73827e-16
ENSG00000143228	NUF2	262.412	1.31738	2.67186e-19	2.73827e-16
ENSG00000163623	NKX6-1	40.176	1.57836	3.73689e-19	3.54863e-16
ENSG00000165490	DDIAS	162.411	1.14929	3.73143e-19	3.54863e-16
ENSG00000164611	PTTG1	443.925	1.32194	4.50506e-19	4.05871e-16
ENSG00000168542	COL3A1	2094.91	2.00537	4.46726e-19	4.05871e-16
ENSG00000121152	NCAPH	294.738	1.34355	5.4495e-19	4.78684e-16
ENSG00000118193	KIF14	187.414	1.49354	6.51207e-19	5.58069e-16
ENSG00000117399	CDC20	374.314	1.53935	6.72734e-19	5.6279e-16
ENSG00000117724	CENPF	1437.99	1.53378	9.61773e-19	7.78111e-16
ENSG00000135903	PAX3	11.6024	4.13685	9.7441e-19	7.78111e-16
ENSG00000100985	MMP9	99.2421	2.1925	1.06293e-18	8.11891e-16
ENSG00000142945	KIF2C	401.932	1.45238	1.05378e-18	8.11891e-16
ENSG00000183856	IQGAP3	348.641	1.51849	1.28882e-18	9.6349e-16
ENSG00000035499	DEPDC1B	121.553	1.31732	1.36826e-18	9.95085e-16
ENSG00000089685	BIRC5	715.278	1.72719	1.38773e-18	9.95085e-16
ENSG00000170162	VGLL2	12.3031	3.90917	1.60311e-18	1.12654e-15
ENSG00000129195	PIMREG	450.97	1.6709	1.66497e-18	1.14707e-15
ENSG00000075702	WDR62	344.127	1.34099	1.73211e-18	1.15474e-15
ENSG00000142173	COL6A2	1877.6	1.59882	1.74183e-18	1.15474e-15
ENSG00000120833	SOCS2	887.076	1.45332	1.93501e-18	1.25905e-15
ENSG00000123485	HJURP	241.487	1.62144	2.59774e-18	1.65953e-15
ENSG00000171241	SHCBP1	245.004	1.19852	2.80917e-18	1.76256e-15
ENSG00000157456	CCNB2	310.335	1.52089	3.48651e-18	2.14916e-15
ENSG00000171848	RRM2	668.571	1.74243	3.6068e-18	2.18497e-15
ENSG00000111206	FOXM1	1110.43	1.53758	4.22093e-18	2.51367e-15
ENSG00000117650	NEK2	150.277	1.53969	4.41244e-18	2.58393e-15
ENSG00000088325	TPX2	1154.84	1.38386	4.56876e-18	2.63161e-15
ENSG00000134057	CCNB1	616.808	1.02767	4.67937e-18	2.65184e-15
ENSG00000129810	SGO1	96.2448	1.49107	5.38725e-18	3.00455e-15
ENSG00000186871	ERCC6L	49.7431	1.31137	7.05473e-18	3.87305e-15
ENSG00000130513	GDF15	120.68	1.99597	8.38363e-18	4.53181e-15
ENSG00000112742	TTK	183.608	1.50382	1.0597e-17	5.64148e-15
ENSG00000158402	CDC25C	84.9963	1.45438	1.1691e-17	6.13098e-15
ENSG00000051341	POLQ	102.542	1.31731	1.24878e-17	6.4525e-15
ENSG00000051180	RAD51	137.852	1.18738	1.47034e-17	7.39211e-15
ENSG00000075218	GTSE1	291.774	1.41862	1.4727e-17	7.39211e-15
ENSG00000178999	AURKB	227.098	1.66175	1.68472e-17	8.33722e-15
ENSG00000135451	TROAP	224.072	1.61414	1.76423e-17	8.60943e-15
ENSG00000254245	PCDHGA3	401.966	-1.82741	1.94446e-17	9.35897e-15
ENSG00000175063	UBE2C	441.971	1.65921	2.30955e-17	1.0966e-14
ENSG00000139354	GAS2L3	193.421	1.39661	3.03927e-17	1.42384e-14
ENSG00000113368	LMNB1	1444.6	0.971421	3.14264e-17	1.45289e-14
ENSG00000080986	NDC80	247.085	1.48665	4.00073e-17	1.78633e-14
ENSG00000126787	DLGAP5	164.426	1.74562	3.94621e-17	1.78633e-14
ENSG00000165304	MELK	230.553	1.60359	4.0164e-17	1.78633e-14
ENSG00000174371	EXO1	145.091	1.44168	4.11274e-17	1.80632e-14
ENSG00000134871	COL4A2	7189.29	1.64617	5.52021e-17	2.36534e-14
ENSG00000136492	BRIP1	155.906	1.41992	5.48965e-17	2.36534e-14
ENSG00000123219	CENPK	145.399	1.3244	6.75398e-17	2.84702e-14
ENSG00000123975	CKS2	445.441	0.883379	6.88742e-17	2.84702e-14
ENSG00000145386	CCNA2	320.202	1.20956	6.8411e-17	2.84702e-14
ENSG00000226025	LGALS17A	10.1543	2.76588	7.12312e-17	2.91021e-14
ENSG00000161888	SPC24	284.798	1.44654	8.32304e-17	3.36136e-14
ENSG00000128710	HOXD10	63.4416	3.63299	1.24781e-16	4.92619e-14
ENSG00000177602	HASPIN	49.1349	1.33568	1.24044e-16	4.92619e-14
ENSG00000164283	ESM1	72.6943	2.24938	1.2942e-16	5.05256e-14
ENSG00000093009	CDC45	195.091	1.44626	1.36015e-16	5.25169e-14
ENSG00000085840	ORC1	113.967	1.25473	1.54459e-16	5.89899e-14
ENSG00000158169	FANCC	518.88	0.614275	1.58522e-16	5.98907e-14
ENSG00000223703	AC027612.1	5.90056	3.36665	1.82481e-16	6.82091e-14
ENSG00000280890	ELDR	4.64168	2.27551	2.47187e-16	9.14227e-14
ENSG00000168447	SCNN1B	21.2584	2.10172	2.66142e-16	9.7408e-14
ENSG00000168779	SHOX2	120.834	2.92203	3.99111e-16	1.44569e-13
ENSG00000071539	TRIP13	241.462	0.946395	4.24335e-16	1.52137e-13
ENSG00000187498	COL4A1	6044.35	1.75241	4.59087e-16	1.62934e-13
ENSG00000094804	CDC6	236.981	1.10939	4.94523e-16	1.73756e-13
ENSG00000231817	LINC01198	11.5278	4.63582	6.73982e-16	2.34466e-13
ENSG00000100336	APOL4	618.663	1.74992	7.14557e-16	2.46144e-13
ENSG00000198901	PRC1	1121.34	0.959683	7.3247e-16	2.49865e-13
ENSG00000173917	HOXB2	54.637	1.91913	9.58912e-16	3.23965e-13
ENSG00000280206	AC026401.3	164.706	0.999812	1.18573e-15	3.96778e-13
ENSG00000169607	CKAP2L	236.418	1.47773	1.19938e-15	3.9756e-13
ENSG00000135476	ESPL1	273.854	1.44521	1.43628e-15	4.71637e-13
ENSG00000092853	CLSPN	147.139	1.32295	1.50136e-15	4.88441e-13
ENSG00000134256	CD101	130.083	1.20309	1.55446e-15	4.96524e-13
ENSG00000164932	CTHRC1	147.142	1.56927	1.55065e-15	4.96524e-13
ENSG00000085999	RAD54L	143.972	1.17897	1.57665e-15	4.99074e-13
ENSG00000237649	KIFC1	576.205	1.3486	1.86281e-15	5.8439e-13
ENSG00000109674	NEIL3	58.9673	1.52875	1.98387e-15	6.1145e-13
ENSG00000184937	WT1	11.4686	3.00758	1.97839e-15	6.1145e-13
ENSG00000232803	SLCO4A1-AS1	40.3716	1.62112	2.47793e-15	7.57084e-13
ENSG00000198885	ITPRIPL1	228.033	1.18813	2.50496e-15	7.58745e-13
ENSG00000137804	NUSAP1	978.004	1.33039	2.78837e-15	8.37369e-13
ENSG00000147485	PXDNL	47.7152	1.18307	2.95524e-15	8.7996e-13
ENSG00000229453	SPINK8	45.7238	1.20364	3.32534e-15	9.81841e-13
ENSG00000169679	BUB1	375.486	1.30165	3.53857e-15	1.03609e-12
ENSG00000165891	E2F7	114.023	1.43595	3.68843e-15	1.06651e-12
ENSG00000176826	FKBP9P1	59.8293	1.31957	3.70315e-15	1.06651e-12
ENSG00000165244	ZNF367	384.521	0.812312	3.8526e-15	1.10053e-12
ENSG00000236969	GGT8P	4.55713	2.91865	3.91882e-15	1.11042e-12
ENSG00000165480	SKA3	184.273	1.27999	4.86671e-15	1.36797e-12
ENSG00000197576	HOXA4	30.8405	3.53923	5.22333e-15	1.45656e-12
ENSG00000104147	OIP5	71.0353	1.00269	7.01261e-15	1.92496e-12
ENSG00000120318	ARAP3	920.452	1.00308	6.97799e-15	1.92496e-12
ENSG00000258943	AL049871.1	11.7485	1.73545	7.84345e-15	2.13634e-12
ENSG00000144488	ESPNL	24.8272	1.72622	7.95852e-15	2.151e-12
ENSG00000180818	HOXC10	46.3773	3.8838	8.43377e-15	2.26205e-12
ENSG00000131747	TOP2A	2314.43	1.58752	1.10748e-14	2.94791e-12
ENSG00000235750	KIAA0040	930.805	1.29097	1.23136e-14	3.253e-12
ENSG00000166741	NNMT	462.247	1.90111	1.27088e-14	3.33236e-12
ENSG00000172965	MIR4435-2HG	293.722	1.39004	1.4381e-14	3.7429e-12
ENSG00000198826	ARHGAP11A	459.813	1.0244	1.50152e-14	3.87923e-12
ENSG00000146670	CDCA5	639.82	1.07005	1.95673e-14	5.01837e-12
ENSG00000175592	FOSL1	176.044	1.5613	2.19624e-14	5.59182e-12
ENSG00000007968	E2F2	219.578	1.41263	2.5374e-14	6.41396e-12
ENSG00000225649	AC064875.1	73.239	1.88339	2.70746e-14	6.79494e-12
ENSG00000246985	SOCS2-AS1	124.507	1.20343	3.07201e-14	7.6552e-12
ENSG00000164093	PITX2	5.69048	2.56159	3.54907e-14	8.72329e-12
ENSG00000255737	AGAP2-AS1	152.832	1.434	3.55029e-14	8.72329e-12
ENSG00000170312	CDK1	538.439	1.26097	4.07962e-14	9.95428e-12
ENSG00000185480	PARPBP	106.174	0.780501	4.18332e-14	1.01369e-11
ENSG00000171320	ESCO2	153.662	1.38108	4.75995e-14	1.14552e-11
ENSG00000146648	EGFR	39937.6	1.34597	4.8938e-14	1.16972e-11
ENSG00000128713	HOXD11	22.6462	4.56044	5.56667e-14	1.32156e-11
ENSG00000166803	PCLAF	232.086	1.31048	5.86363e-14	1.38271e-11
ENSG00000140525	FANCI	906.932	0.935506	5.99067e-14	1.40129e-11
ENSG00000182481	KPNA2	2840.44	0.605677	6.02218e-14	1.40129e-11
ENSG00000176619	LMNB2	3283.21	0.532714	7.13115e-14	1.64842e-11
ENSG00000156970	BUB1B	314.205	1.34514	7.31984e-14	1.68098e-11
ENSG00000139618	BRCA2	180.991	0.976362	7.75137e-14	1.76852e-11
ENSG00000101447	FAM83D	145.832	1.21557	8.53057e-14	1.93374e-11
ENSG00000111012	CYP27B1	53.4184	1.20814	8.61174e-14	1.93963e-11
ENSG00000142700	DMRTA2	190.303	2.2338	9.63813e-14	2.15698e-11
ENSG00000123374	CDK2	802.889	0.745467	9.71209e-14	2.15977e-11
ENSG00000092470	WDR76	495.165	0.710658	9.8406e-14	2.17459e-11
ENSG00000091879	ANGPT2	802.089	1.3319	1.003e-13	2.20259e-11
ENSG00000162873	KLHDC8A	2493.16	1.19461	1.52484e-13	3.32775e-11
ENSG00000100526	CDKN3	154.176	1.01529	1.75961e-13	3.8164e-11
ENSG00000143476	DTL	364.102	1.21675	1.77147e-13	3.81856e-11
ENSG00000111247	RAD51AP1	262.059	1.03869	1.81483e-13	3.88816e-11
ENSG00000144554	FANCD2	435.631	0.82248	1.83105e-13	3.89914e-11
ENSG00000174799	CEP135	389.603	0.725153	1.94095e-13	4.10826e-11
ENSG00000164087	POC1A	247.656	0.799094	2.30356e-13	4.84659e-11
ENSG00000123610	TNFAIP6	122.967	1.54741	2.41472e-13	5.05022e-11
ENSG00000129173	E2F8	59.3497	1.2707	2.4805e-13	5.1571e-11
ENSG00000065328	MCM10	212.048	1.36583	4.33483e-13	8.95932e-11
ENSG00000099869	IGF2-AS	10.2519	1.85053	4.3785e-13	8.99666e-11
ENSG00000142627	EPHA2	411.137	0.915774	4.46977e-13	9.13081e-11
ENSG00000142798	HSPG2	2007.76	1.21733	4.61658e-13	9.37618e-11
ENSG00000269155	AL009178.2	11.7651	1.85348	4.76637e-13	9.62478e-11
ENSG00000272382	AC025171.5	19.7499	1.34715	4.79434e-13	9.62594e-11
ENSG00000168078	PBK	429.815	1.41454	5.01395e-13	1.00097e-10
ENSG00000137404	NRM	655.925	0.660199	5.62742e-13	1.11709e-10
ENSG00000163535	SGO2	316.05	0.727546	6.04932e-13	1.1941e-10
ENSG00000213085	CFAP45	28.6113	1.58396	7.01519e-13	1.37701e-10
ENSG00000204262	COL5A2	1615.51	1.30327	7.31511e-13	1.42791e-10
ENSG00000148848	ADAM12	299.129	1.42248	7.70764e-13	1.49622e-10
ENSG00000132432	SEC61G	2201.18	0.929818	7.77924e-13	1.50182e-10
ENSG00000114346	ECT2	677.856	0.764177	7.91094e-13	1.51065e-10
ENSG00000125885	MCM8	487.513	0.592544	7.88553e-13	1.51065e-10
ENSG00000146410	MTFR2	49.0856	0.855644	8.78872e-13	1.66919e-10
ENSG00000163808	KIF15	470.189	0.931212	8.86031e-13	1.67374e-10
ENSG00000196584	XRCC2	170.724	0.901162	8.92081e-13	1.67616e-10
ENSG00000164056	SPRY1	748.391	1.04511	9.80096e-13	1.83174e-10
ENSG00000137807	KIF23	258.241	1.29791	1.12967e-12	2.10011e-10
ENSG00000086991	NOX4	76.9115	1.21549	1.19684e-12	2.21327e-10
ENSG00000111335	OAS2	1121.24	1.17918	1.28721e-12	2.36793e-10
ENSG00000102265	TIMP1	3217.64	1.73787	1.4016e-12	2.56493e-10
ENSG00000162458	FBLIM1	450.201	1.10979	1.5607e-12	2.84128e-10
ENSG00000196083	IL1RAP	1348.64	1.14493	1.57613e-12	2.85458e-10
ENSG00000121621	KIF18A	98.7225	1.12053	1.61257e-12	2.9056e-10
ENSG00000163661	PTX3	196.443	1.45187	1.80352e-12	3.23309e-10
ENSG00000184445	KNTC1	690.678	0.634534	1.88951e-12	3.37004e-10
ENSG00000166851	PLK1	521.217	0.834193	2.35206e-12	4.17384e-10
ENSG00000167670	CHAF1A	915.091	0.634727	2.61454e-12	4.61631e-10
ENSG00000123473	STIL	234.75	0.80964	2.63079e-12	4.62176e-10
ENSG00000106366	SERPINE1	1897.57	1.68083	2.64935e-12	4.63123e-10
ENSG00000154645	CHODL	93.0082	1.20628	2.70995e-12	4.7137e-10
ENSG00000187741	FANCA	329.024	0.753759	2.7746e-12	4.80239e-10
ENSG00000183072	NKX2-5	27.8327	2.41042	2.9323e-12	5.05046e-10
ENSG00000073111	MCM2	1532.74	0.740005	2.97447e-12	5.0981e-10
ENSG00000133048	CHI3L1	11082.6	2.2357	3.17158e-12	5.40955e-10
ENSG00000227992	AC108463.1	8.55057	1.5528	3.37145e-12	5.72266e-10
ENSG00000172244	C5orf34	117.765	0.641235	3.81717e-12	6.44808e-10
ENSG00000137310	TCF19	604.322	0.682578	3.99899e-12	6.71829e-10
ENSG00000146910	CNPY1	53.735	1.29297	4.01537e-12	6.71829e-10
ENSG00000158246	TENT5B	92.0736	1.46471	4.88429e-12	8.13338e-10
ENSG00000105877	DNAH11	69.4257	1.53925	4.91293e-12	8.14249e-10
ENSG00000222041	CYTOR	128.401	1.27694	5.10004e-12	8.41292e-10
ENSG00000106333	PCOLCE	511.799	0.867011	5.291e-12	8.68713e-10
ENSG00000137812	KNL1	307.416	1.22119	5.54657e-12	9.06438e-10
ENSG00000225492	GBP1P1	97.6772	1.2509	5.63589e-12	9.16771e-10
ENSG00000157510	AFAP1L1	565.87	0.816747	5.74785e-12	9.30675e-10
ENSG00000128342	LIF	133.249	1.43512	5.98058e-12	9.63917e-10
ENSG00000163359	COL6A3	384.195	1.38539	6.02843e-12	9.67192e-10
ENSG00000183765	CHEK2	198.572	0.633092	6.05954e-12	9.67763e-10
ENSG00000010030	ETV7	52.6432	1.17689	6.37269e-12	1.01317e-09
ENSG00000049540	ELN	5239.29	0.911642	6.85547e-12	1.08502e-09
ENSG00000138356	AOX1	79.3469	1.29219	7.98439e-12	1.25802e-09
ENSG00000122691	TWIST1	98.1394	1.1306	8.24022e-12	1.29254e-09
ENSG00000142731	PLK4	236.324	0.817043	8.37419e-12	1.30564e-09
ENSG00000143127	ITGA10	280.149	0.808101	8.39805e-12	1.30564e-09
ENSG00000247809	NR2F2-AS1	19.2455	1.1999	8.50437e-12	1.31634e-09
ENSG00000148773	MKI67	1460.15	1.31372	8.55013e-12	1.31762e-09
ENSG00000112715	VEGFA	2839.99	0.972188	8.82235e-12	1.35363e-09
ENSG00000183801	OLFML1	98.5879	0.849323	8.98091e-12	1.37197e-09
ENSG00000102384	CENPI	115.178	0.789615	9.04735e-12	1.37614e-09
ENSG00000176890	TYMS	841.339	0.975324	9.60079e-12	1.45402e-09
ENSG00000154451	GBP5	133.097	1.41	1.17884e-11	1.77768e-09
ENSG00000149554	CHEK1	531.008	0.668584	1.2408e-11	1.86311e-09
ENSG00000153044	CENPH	354.125	0.634993	1.24702e-11	1.86448e-09
ENSG00000148926	ADM	477.493	1.43494	1.27439e-11	1.89733e-09
ENSG00000120334	CENPL	275.302	0.48512	1.38367e-11	2.05134e-09
ENSG00000115523	GNLY	129.034	1.30964	1.40272e-11	2.07084e-09
ENSG00000197635	DPP4	94.2553	1.29872	1.42114e-11	2.08926e-09
ENSG00000162493	PDPN	2216.99	1.64165	1.44889e-11	2.12117e-09
ENSG00000159167	STC1	105.842	1.588	1.5368e-11	2.24053e-09
ENSG00000138160	KIF11	651.943	0.855882	1.58279e-11	2.29806e-09
ENSG00000077152	UBE2T	322.843	0.814861	1.61395e-11	2.32408e-09
ENSG00000182963	GJC1	600.869	0.893268	1.61023e-11	2.32408e-09
ENSG00000142449	FBN3	338.891	1.43457	1.65004e-11	2.36635e-09
ENSG00000105810	CDK6	2981.34	0.940041	1.6601e-11	2.37111e-09
ENSG00000170801	HTRA3	116.231	1.33638	1.70149e-11	2.42039e-09
ENSG00000189057	FAM111B	175.5	1.25796	1.86659e-11	2.64453e-09
ENSG00000179750	APOBEC3B	55.176	1.00243	1.8795e-11	2.65213e-09
ENSG00000111602	TIMELESS	1292	0.681491	1.97679e-11	2.77826e-09
ENSG00000267041	ZNF850	150.892	0.619363	2.03322e-11	2.84618e-09
ENSG00000160447	PKN3	346.668	0.574428	2.19877e-11	3.06571e-09
ENSG00000169248	CXCL11	62.1749	1.65324	2.25741e-11	3.13504e-09
ENSG00000100162	CENPM	189.484	0.919653	2.46726e-11	3.40589e-09
ENSG00000174442	ZWILCH	450.775	0.57772	2.47183e-11	3.40589e-09
ENSG00000156802	ATAD2	1537.57	0.60691	2.53456e-11	3.47868e-09
ENSG00000123388	HOXC11	6.89924	4.02423	2.96917e-11	4.05933e-09
ENSG00000134247	PTGFRN	2904.53	0.801229	3.10758e-11	4.23209e-09
ENSG00000227128	LBX1-AS1	2.59329	2.70428	3.33831e-11	4.52876e-09
ENSG00000254535	PABPC4L	35.4126	0.884341	3.82567e-11	5.16995e-09
ENSG00000091136	LAMB1	1798.74	1.06368	3.87754e-11	5.21997e-09
ENSG00000037280	FLT4	570.198	0.689798	4.02537e-11	5.39829e-09
ENSG00000144481	TRPM8	57.3389	1.89772	4.04356e-11	5.40207e-09
ENSG00000131153	GINS2	331.616	0.817696	4.38112e-11	5.83088e-09
ENSG00000130589	HELZ2	1553.48	0.780083	4.9336e-11	6.54139e-09
ENSG00000188662	H1-9P	26.0577	2.06175	5.06177e-11	6.68611e-09
ENSG00000113810	SMC4	817.586	0.801978	5.47203e-11	7.20095e-09
ENSG00000111331	OAS3	2184.04	0.974782	5.90149e-11	7.73712e-09
ENSG00000184302	SIX6	28.6877	3.22603	5.95235e-11	7.77478e-09
ENSG00000162063	CCNF	511.63	0.519571	6.21285e-11	8.08499e-09
ENSG00000113263	ITK	45.1024	1.42816	6.25591e-11	8.11098e-09
ENSG00000188257	PLA2G2A	48.1391	3.20441	6.33593e-11	8.18453e-09
ENSG00000164104	HMGB2	3289.63	0.5568	6.48266e-11	8.3434e-09
ENSG00000120925	RNF170	1976.27	-0.24942	6.7137e-11	8.60922e-09
ENSG00000147536	GINS4	165.968	0.66244	6.78776e-11	8.67254e-09
ENSG00000109220	CHIC2	570.51	0.597155	6.81618e-11	8.67729e-09
ENSG00000101003	GINS1	523.787	0.709948	7.11643e-11	9.02682e-09
ENSG00000154920	EME1	174.981	0.796387	7.18651e-11	9.08292e-09
ENSG00000279388	AC073578.3	1.7275	3.12959	7.29173e-11	9.18288e-09
ENSG00000198576	ARC	3368.19	1.26186	7.73462e-11	9.70585e-09
ENSG00000130635	COL5A1	596.157	1.3035	8.47175e-11	1.0593e-08
ENSG00000078399	HOXA9	13.8754	2.83122	8.64749e-11	1.07744e-08
ENSG00000237989	LINC01679	32.0602	1.10303	8.70902e-11	1.08127e-08
ENSG00000197757	HOXC6	16.0679	2.4097	1.07456e-10	1.32943e-08
ENSG00000123080	CDKN2C	1627.94	0.955195	1.09111e-10	1.34361e-08
ENSG00000155761	SPAG17	20.3707	1.53652	1.09368e-10	1.34361e-08
ENSG00000128709	HOXD9	87.3391	2.40237	1.13876e-10	1.39413e-08
ENSG00000166130	IKBIP	438.922	0.590662	1.14541e-10	1.3974e-08
ENSG00000120068	HOXB8	6.9254	3.32303	1.18613e-10	1.43821e-08
ENSG00000131351	HAUS8	303.892	0.49934	1.18705e-10	1.43821e-08
ENSG00000146858	ZC3HAV1L	55.6417	1.02018	1.2311e-10	1.48646e-08
ENSG00000135245	HILPDA	798.885	0.72274	1.24697e-10	1.50047e-08
ENSG00000172497	ACOT12	5.89193	1.69376	1.3318e-10	1.59707e-08
ENSG00000259207	ITGB3	55.5813	1.13524	1.43412e-10	1.71392e-08
ENSG00000070950	RAD18	621.732	0.409665	1.44899e-10	1.72583e-08
ENSG00000015413	DPEP1	87.5611	1.61674	1.55292e-10	1.84336e-08
ENSG00000118513	MYB	33.6663	1.0531	1.55955e-10	1.845e-08
ENSG00000188610	FAM72B	29.6729	0.683553	1.69525e-10	1.99881e-08
ENSG00000156265	MAP3K7CL	227.75	1.09864	1.72e-10	2.0212e-08
ENSG00000138792	ENPEP	290.712	1.04566	1.77897e-10	2.08353e-08
ENSG00000164326	CARTPT	76.6831	-2.73713	2.11845e-10	2.47288e-08
ENSG00000261061	AC092718.3	116.428	0.67272	2.33627e-10	2.71812e-08
ENSG00000169894	MUC3A	12.3804	1.373	2.37689e-10	2.75626e-08
ENSG00000106511	MEOX2	271.287	2.16779	2.54862e-10	2.94566e-08
ENSG00000148735	PLEKHS1	25.2168	1.75281	2.6401e-10	3.04139e-08
ENSG00000136982	DSCC1	324.806	0.454881	2.68744e-10	3.08581e-08
ENSG00000137203	TFAP2A	568.003	1.18721	2.93419e-10	3.35816e-08
ENSG00000110799	VWF	7153.53	0.797623	3.31371e-10	3.78022e-08
ENSG00000123364	HOXC13	4.41599	3.64916	3.52161e-10	4.00438e-08
ENSG00000154640	BTG3	1403.53	0.423791	3.54649e-10	4.01966e-08
ENSG00000234883	MIR155HG	24.6939	1.09423	3.57058e-10	4.03395e-08
ENSG00000149636	DSN1	588.272	0.516541	3.72801e-10	4.19832e-08
ENSG00000087245	MMP2	3182.49	0.77904	3.74054e-10	4.19896e-08
ENSG00000225511	LINC00475	20.6193	1.80306	3.97005e-10	4.44241e-08
ENSG00000151725	CENPU	341.365	1.10526	4.06835e-10	4.53796e-08
ENSG00000213949	ITGA1	1080.9	0.747169	4.26188e-10	4.73878e-08
ENSG00000105996	HOXA2	28.2848	3.18916	4.34653e-10	4.81766e-08
ENSG00000161638	ITGA5	1371.34	0.869496	4.49697e-10	4.96872e-08
ENSG00000144031	ANKRD53	64.0625	0.862924	4.51514e-10	4.97317e-08
ENSG00000136122	BORA	123.642	0.463764	4.73471e-10	5.19871e-08
ENSG00000006634	DBF4	485.197	0.519453	4.82585e-10	5.28228e-08
ENSG00000134802	SLC43A3	513.087	0.943689	4.96634e-10	5.41917e-08
ENSG00000122952	ZWINT	563.791	0.75615	5.3477e-10	5.80991e-08
ENSG00000164045	CDC25A	287.505	0.684331	5.3575e-10	5.80991e-08
ENSG00000262484	CCER2	106.713	1.20978	5.65615e-10	6.1149e-08
ENSG00000158769	F11R	527.737	0.662322	5.90342e-10	6.36265e-08
ENSG00000131435	PDLIM4	551.424	1.41068	6.47742e-10	6.95996e-08
ENSG00000144395	CCDC150	78.3189	0.682323	6.84048e-10	7.32765e-08
ENSG00000116962	NID1	3655.39	0.830115	6.89204e-10	7.36045e-08
ENSG00000232821	AC003986.2	3.86366	2.12229	7.00309e-10	7.45638e-08
ENSG00000012048	BRCA1	651.561	0.505749	7.40278e-10	7.85813e-08
ENSG00000091651	ORC6	264.331	0.683743	7.47383e-10	7.88673e-08
ENSG00000137193	PIM1	1239.17	0.677286	7.47462e-10	7.88673e-08
ENSG00000164109	MAD2L1	625.699	0.617119	7.54732e-10	7.9396e-08
ENSG00000049541	RFC2	1436.98	0.398603	7.65664e-10	8.03055e-08
ENSG00000232533	AC093673.1	376.588	0.655711	7.75995e-10	8.11469e-08
ENSG00000280721	LINC01943	2.49361	1.57297	7.94071e-10	8.27908e-08
ENSG00000163064	EN1	75.301	2.23597	8.36878e-10	8.69957e-08
ENSG00000005471	ABCB4	145.378	0.645312	8.65129e-10	8.96672e-08
ENSG00000181649	PHLDA2	23.2222	1.33455	8.98994e-10	9.29031e-08
ENSG00000254919	AC090692.1	90.7515	1.02799	9.37881e-10	9.66375e-08
ENSG00000132205	EMILIN2	387.787	1.03816	9.81175e-10	1.00803e-07
ENSG00000014138	POLA2	805.22	0.374992	1.01044e-09	1.03206e-07
ENSG00000231107	LINC01508	4.46816	1.86252	1.00952e-09	1.03206e-07
ENSG00000182492	BGN	5726.5	0.894607	1.02326e-09	1.04212e-07
ENSG00000159708	LRRC36	39.1638	0.940853	1.05032e-09	1.06659e-07
ENSG00000166451	CENPN	325.012	0.484965	1.0585e-09	1.0718e-07
ENSG00000146674	IGFBP3	3735.34	1.26591	1.07908e-09	1.0895e-07
ENSG00000127564	PKMYT1	415.259	0.839958	1.08278e-09	1.0901e-07
ENSG00000060982	BCAT1	1662.67	1.08248	1.10216e-09	1.10644e-07
ENSG00000163507	CIP2A	259.354	0.513707	1.14574e-09	1.14692e-07
ENSG00000267201	LINC01775	3.4159	1.14702	1.15058e-09	1.14848e-07
ENSG00000112773	TENT5A	752.606	0.795837	1.197e-09	1.18807e-07
ENSG00000188060	RAB42	98.1925	0.950716	1.1961e-09	1.18807e-07
ENSG00000270149	AL591806.2	4.23598	1.53132	1.2088e-09	1.1964e-07
ENSG00000108821	COL1A1	2022.01	1.35229	1.25694e-09	1.24055e-07
ENSG00000165030	NFIL3	1237.41	0.543292	1.27533e-09	1.25311e-07
ENSG00000261959	AC015909.3	17.2209	1.98129	1.27679e-09	1.25311e-07
ENSG00000125726	CD70	4.51871	1.55755	1.31315e-09	1.28521e-07
ENSG00000167460	TPM4	8275.72	0.511145	1.32023e-09	1.28855e-07
ENSG00000132185	FCRLA	95.032	1.1927	1.33184e-09	1.29517e-07
ENSG00000138755	CXCL9	87.1208	1.44284	1.33439e-09	1.29517e-07
ENSG00000186185	KIF18B	577.198	0.934998	1.33982e-09	1.29685e-07
ENSG00000162783	IER5	1884.12	0.513139	1.36749e-09	1.32001e-07
ENSG00000123146	ADGRE5	1135.79	0.750808	1.45311e-09	1.39118e-07
ENSG00000126785	RHOJ	945.83	0.699795	1.45036e-09	1.39118e-07
ENSG00000159640	ACE	436.035	0.907903	1.44592e-09	1.39118e-07
ENSG00000149451	ADAM33	257.482	1.12591	1.52236e-09	1.45352e-07
ENSG00000076382	SPAG5	728.22	0.706664	1.55247e-09	1.47826e-07
ENSG00000112041	TULP1	4.20457	1.48543	1.64471e-09	1.56185e-07
ENSG00000237210	AC073324.1	1.32889	2.53549	1.65211e-09	1.56465e-07
ENSG00000162618	ADGRL4	777.514	0.660388	1.6785e-09	1.58537e-07
ENSG00000135114	OASL	169.1	1.17965	1.75309e-09	1.65139e-07
ENSG00000101412	E2F1	716.93	0.745221	1.80039e-09	1.69141e-07
ENSG00000255874	PRECSIT	68.3564	0.893397	1.85062e-09	1.73396e-07
ENSG00000170836	PPM1D	1163.43	0.319602	1.87672e-09	1.74909e-07
ENSG00000253293	HOXA10	98.7191	2.3227	1.87483e-09	1.74909e-07
ENSG00000271936	AC012073.1	46.1489	0.554246	1.92436e-09	1.78873e-07
ENSG00000106483	SFRP4	806.852	1.15644	1.94525e-09	1.80338e-07
ENSG00000169908	TM4SF1	1294.29	0.952263	1.98008e-09	1.83085e-07
ENSG00000115884	SDC1	304.528	0.939349	2.08988e-09	1.92729e-07
ENSG00000179299	NSUN7	72.0923	1.2124	2.13545e-09	1.96417e-07
ENSG00000166845	C18orf54	411.701	0.473705	2.25051e-09	2.0646e-07
ENSG00000159840	ZYX	8181.47	0.590096	2.27773e-09	2.08412e-07
ENSG00000183644	HOATZ	7.82258	1.49983	2.36536e-09	2.15868e-07
ENSG00000155850	SLC26A2	851.222	0.558115	2.4347e-09	2.2162e-07
ENSG00000179528	LBX2	15.8979	0.791299	2.45508e-09	2.22899e-07
ENSG00000176678	FOXL1	37.4667	0.860946	2.50345e-09	2.26704e-07
ENSG00000091128	LAMB4	18.3213	0.975575	2.53329e-09	2.28816e-07
ENSG00000135048	CEMIP2	1358.54	0.613167	2.57409e-09	2.31905e-07
ENSG00000076706	MCAM	3674.99	0.714446	2.66505e-09	2.39487e-07
ENSG00000231106	LINC01436	4.33958	2.08259	2.67627e-09	2.39881e-07
ENSG00000112029	FBXO5	478.973	0.563019	2.68767e-09	2.4029e-07
ENSG00000196550	FAM72A	34.6723	0.503732	2.7337e-09	2.43785e-07
ENSG00000203760	CENPW	100.9	0.655989	2.88008e-09	2.56189e-07
ENSG00000122642	FKBP9	2439.15	0.768715	3.14486e-09	2.78676e-07
ENSG00000138166	DUSP5	498.304	1.14559	3.14875e-09	2.78676e-07
ENSG00000269416	LINC01224	36.4051	1.26025	3.23398e-09	2.855e-07
ENSG00000125319	HROB	127.707	0.557841	3.30865e-09	2.9136e-07
ENSG00000166825	ANPEP	182.59	0.718246	3.38974e-09	2.97754e-07
ENSG00000136244	IL6	50.6214	1.3778	3.42299e-09	2.99926e-07
ENSG00000165105	RASEF	54.3079	1.19187	3.52139e-09	3.0778e-07
ENSG00000180806	HOXC9	14.3008	3.20111	3.55215e-09	3.09698e-07
ENSG00000122592	HOXA7	42.8494	2.70614	3.57505e-09	3.10923e-07
ENSG00000117228	GBP1	2002.47	1.11919	3.68382e-09	3.19592e-07
ENSG00000168256	NKIRAS2	2454.51	0.33016	3.7706e-09	3.26315e-07
ENSG00000125810	CD93	1505.75	0.959569	4.03769e-09	3.48233e-07
ENSG00000152240	HAUS1	672.128	0.33274	4.04369e-09	3.48233e-07
ENSG00000173432	SAA1	14.285	2.27863	4.08389e-09	3.50835e-07
ENSG00000142528	ZNF473	622.886	0.363281	4.1355e-09	3.54402e-07
ENSG00000185262	UBALD2	2488.88	0.426967	4.1602e-09	3.55652e-07
ENSG00000090776	EFNB1	1162.11	0.403888	4.19422e-09	3.5769e-07
ENSG00000250081	AC025176.1	4.37668	1.41962	4.21647e-09	3.58717e-07
ENSG00000132530	XAF1	336.646	0.941252	4.26152e-09	3.61674e-07
ENSG00000080839	RBL1	637.964	0.447418	4.28663e-09	3.62928e-07
ENSG00000159674	SPON2	242.205	1.20044	4.41683e-09	3.72735e-07
ENSG00000163792	TCF23	11.5243	1.42581	4.42369e-09	3.72735e-07
ENSG00000166971	AKTIP	3117.67	-0.24107	4.48705e-09	3.7717e-07
ENSG00000164294	GPX8	131.185	1.21443	4.68243e-09	3.92654e-07
ENSG00000139318	DUSP6	2069.36	0.803689	5.00403e-09	4.18623e-07
ENSG00000158710	TAGLN2	5093.77	0.868462	5.08588e-09	4.24459e-07
ENSG00000130816	DNMT1	4770.43	0.359037	5.26316e-09	4.36147e-07
ENSG00000175643	RMI2	173.682	0.789836	5.25206e-09	4.36147e-07
ENSG00000248323	LUCAT1	7.82661	1.25218	5.25741e-09	4.36147e-07
ENSG00000186564	FOXD2	27.135	0.978179	5.38717e-09	4.45373e-07
ENSG00000197905	TEAD4	250.712	1.06327	5.64284e-09	4.65415e-07
ENSG00000164692	COL1A2	3283.48	1.00251	5.72222e-09	4.70857e-07
ENSG00000105971	CAV2	643.92	0.775609	5.82728e-09	4.78382e-07
ENSG00000106004	HOXA5	67.3386	2.58084	6.15135e-09	5.03809e-07
ENSG00000253882	AC099548.2	13.4702	1.06614	6.23859e-09	5.09765e-07
ENSG00000186827	TNFRSF4	39.2369	0.789946	6.28047e-09	5.11997e-07
ENSG00000145703	IQGAP2	797.602	1.02435	7.07114e-09	5.75119e-07
ENSG00000181544	FANCB	35.3469	0.63319	7.40175e-09	6.00619e-07
ENSG00000135862	LAMC1	3417.52	0.698857	7.84004e-09	6.34718e-07
ENSG00000116157	GPX7	447.309	0.52272	7.86368e-09	6.35169e-07
ENSG00000149948	HMGA2	13.767	1.98521	8.39478e-09	6.76512e-07
ENSG00000132646	PCNA	3017.29	0.431128	8.90723e-09	7.16166e-07
ENSG00000102359	SRPX2	254.016	1.07878	8.93438e-09	7.16708e-07
ENSG00000166483	WEE1	1005.55	0.811873	9.03227e-09	7.22911e-07
ENSG00000029559	IBSP	28.4101	2.20602	9.25839e-09	7.37648e-07
ENSG00000213347	MXD3	384.661	0.772123	9.24092e-09	7.37648e-07
ENSG00000156599	ZDHHC5	2500.05	0.227988	9.87603e-09	7.85077e-07
ENSG00000161940	BCL6B	452.723	0.627336	9.92645e-09	7.87304e-07
ENSG00000112539	C6orf118	80.7827	1.08134	1.00177e-08	7.91485e-07
ENSG00000168411	RFWD3	1185.21	0.362091	1.00242e-08	7.91485e-07
ENSG00000121211	MND1	65.4017	0.849714	1.02046e-08	8.0392e-07
ENSG00000144891	AGTR1	12.3268	1.00944	1.0295e-08	8.09229e-07
ENSG00000103995	CEP152	206.304	0.551306	1.04433e-08	8.15414e-07
ENSG00000170178	HOXD12	2.72713	3.04308	1.04309e-08	8.15414e-07
ENSG00000279320	AC069528.2	11.4934	0.890618	1.04024e-08	8.15414e-07
ENSG00000119969	HELLS	307.667	0.649727	1.10507e-08	8.60926e-07
ENSG00000095015	MAP3K1	1392.15	0.533795	1.11947e-08	8.70214e-07
ENSG00000275713	H2BC9	3.10695	1.90356	1.27239e-08	9.86906e-07
ENSG00000196843	ARID5A	1476.57	0.614016	1.28831e-08	9.97053e-07
ENSG00000153574	RPIA	624.778	0.250677	1.32822e-08	1.02568e-06
ENSG00000119397	CNTRL	1043.77	0.362676	1.36335e-08	1.05049e-06
ENSG00000165071	TMEM71	81.8046	1.0083	1.37687e-08	1.05859e-06
ENSG00000108846	ABCC3	550.205	1.57894	1.4211e-08	1.09021e-06
ENSG00000065308	TRAM2	1163.23	0.676482	1.45259e-08	1.11194e-06
ENSG00000249859	PVT1	103.544	0.914589	1.49885e-08	1.14486e-06
ENSG00000164687	FABP5	415.59	1.21667	1.53547e-08	1.17029e-06
ENSG00000122861	PLAU	515.393	1.05316	1.54888e-08	1.17796e-06
ENSG00000131203	IDO1	18.4974	2.11822	1.55876e-08	1.1829e-06
ENSG00000229108	LINC02587	48.1715	2.36158	1.59375e-08	1.20685e-06
ENSG00000128641	MYO1B	1157.78	0.696507	1.62278e-08	1.22619e-06
ENSG00000115107	STEAP3	1042.21	1.0426	1.65217e-08	1.24572e-06
ENSG00000183242	WT1-AS	4.9299	2.9036	1.67955e-08	1.26366e-06
ENSG00000134215	VAV3	365.654	1.3559	1.68801e-08	1.26731e-06
ENSG00000106462	EZH2	866.014	0.668285	1.70663e-08	1.27855e-06
ENSG00000108106	UBE2S	832.634	0.571235	1.79261e-08	1.34011e-06
ENSG00000076003	MCM6	1849.86	0.439178	1.83323e-08	1.36467e-06
ENSG00000273771	AC024337.2	11.6211	1.39325	1.83185e-08	1.36467e-06
ENSG00000215784	FAM72D	12.4953	0.674754	1.89655e-08	1.40882e-06
ENSG00000268088	AC093063.1	1.6239	2.73224	1.9055e-08	1.41248e-06
ENSG00000172167	MTBP	218.231	0.503544	1.92324e-08	1.42263e-06
ENSG00000162490	DRAXIN	846.042	0.915562	1.94084e-08	1.43263e-06
ENSG00000104889	RNASEH2A	1058.23	0.46419	1.95069e-08	1.43689e-06
ENSG00000275830	AL390755.1	569.698	1.01549	2.01277e-08	1.47951e-06
ENSG00000197261	C6orf141	42.7363	1.34538	2.02123e-08	1.48263e-06
ENSG00000044524	EPHA3	392.512	0.746582	2.16704e-08	1.5822e-06
ENSG00000131470	PSMC3IP	335.999	0.351288	2.16505e-08	1.5822e-06
ENSG00000132661	NXT1	639.792	0.35825	2.17049e-08	1.5822e-06
ENSG00000146143	PRIM2	392.063	0.312078	2.18841e-08	1.59196e-06
ENSG00000159184	HOXB13	8.18929	2.26635	2.19854e-08	1.59603e-06
ENSG00000260604	AL590004.3	84.2556	1.11442	2.22098e-08	1.609e-06
ENSG00000157330	C1orf158	44.0008	1.78611	2.22582e-08	1.60919e-06
ENSG00000113924	HGD	10.5477	1.1549	2.25828e-08	1.6293e-06
ENSG00000154997	SEPTIN14	2.47902	1.57135	2.26953e-08	1.63406e-06
ENSG00000104738	MCM4	3582.94	0.482183	2.29115e-08	1.64626e-06
ENSG00000156787	TBC1D31	313.953	0.383457	2.33416e-08	1.67374e-06
ENSG00000079257	LXN	140.857	0.669572	2.3944e-08	1.71343e-06
ENSG00000162772	ATF3	1237.49	0.94989	2.41268e-08	1.72301e-06
ENSG00000126391	FRMD8	1969.21	0.322383	2.46606e-08	1.75755e-06
ENSG00000097046	CDC7	691.425	0.496718	2.48598e-08	1.76817e-06
ENSG00000136811	ODF2	2080.17	0.2714	2.49133e-08	1.76839e-06
ENSG00000105835	NAMPT	4814.72	0.798301	2.50389e-08	1.77372e-06
ENSG00000101384	JAG1	3428.86	0.660114	2.56354e-08	1.80821e-06
ENSG00000177426	TGIF1	1039.28	0.701561	2.56122e-08	1.80821e-06
ENSG00000198353	HOXC4	116.196	1.20949	2.56801e-08	1.80821e-06
ENSG00000146918	NCAPG2	1188.39	0.457796	2.61727e-08	1.83921e-06
ENSG00000187678	SPRY4	1866.44	1.13907	2.66851e-08	1.87147e-06
ENSG00000143333	RGS16	677.86	1.03303	2.70872e-08	1.89589e-06
ENSG00000064300	NGFR	879.033	0.96709	2.72396e-08	1.89899e-06
ENSG00000100342	APOL1	853.81	0.86247	2.72164e-08	1.89899e-06
ENSG00000177096	PHETA2	157.121	0.610025	2.77417e-08	1.92635e-06
ENSG00000278828	H3C10	26.2375	0.960074	2.77333e-08	1.92635e-06
ENSG00000162641	AKNAD1	99.8228	0.776996	2.93976e-08	2.0373e-06
ENSG00000213719	CLIC1	2687.1	0.766186	2.98751e-08	2.06632e-06
ENSG00000198554	WDHD1	357.472	0.517266	3.04961e-08	2.10513e-06
ENSG00000250133	HOXC-AS2	3.71708	2.68271	3.06565e-08	2.11205e-06
ENSG00000181026	AEN	1283.18	0.617918	3.11343e-08	2.14077e-06
ENSG00000174807	CD248	384.326	0.91864	3.17344e-08	2.17777e-06
ENSG00000197467	COL13A1	64.9227	0.983336	3.30661e-08	2.26474e-06
ENSG00000174738	NR1D2	4187.85	-0.355497	3.32386e-08	2.27212e-06
ENSG00000151364	KCTD14	73.8601	0.679505	3.46146e-08	2.35947e-06
ENSG00000183763	TRAIP	228.206	0.484411	3.46507e-08	2.35947e-06
ENSG00000095319	NUP188	4229.47	0.285811	3.5155e-08	2.38918e-06
ENSG00000168994	PXDC1	2974.16	0.436408	3.67677e-08	2.49396e-06
ENSG00000104432	IL7	41.0434	0.820648	3.68639e-08	2.49566e-06
ENSG00000175344	CHRNA7	74.7314	-0.875346	3.70256e-08	2.50179e-06
ENSG00000260850	AC007344.1	6.5081	1.41313	3.72945e-08	2.51513e-06
ENSG00000006327	TNFRSF12A	954.966	1.20043	3.81935e-08	2.57082e-06
ENSG00000136295	TTYH3	9600.28	0.527745	3.84691e-08	2.58442e-06
ENSG00000168062	BATF2	324.321	0.766694	3.94406e-08	2.64463e-06
ENSG00000173557	FAM166C	22.2401	1.44815	3.99498e-08	2.67367e-06
ENSG00000142156	COL6A1	9433.23	0.51059	4.02593e-08	2.68484e-06
ENSG00000230148	HOXB-AS1	21.0558	1.44202	4.03136e-08	2.68484e-06
ENSG00000233429	HOTAIRM1	105.361	1.39603	4.03459e-08	2.68484e-06
ENSG00000099994	SUSD2	231.472	0.757286	4.07268e-08	2.69848e-06
ENSG00000102409	BEX4	7994.04	-0.315738	4.06944e-08	2.69848e-06
ENSG00000135269	TES	220.595	0.657142	4.07814e-08	2.69848e-06
ENSG00000185585	OLFML2A	609.321	0.722244	4.08861e-08	2.70033e-06
ENSG00000177721	ANXA2R	149.38	0.618779	4.19906e-08	2.76807e-06
ENSG00000111665	CDCA3	381.97	0.633737	4.29017e-08	2.8161e-06
ENSG00000149257	SERPINH1	2264.41	0.786296	4.28336e-08	2.8161e-06
ENSG00000169856	ONECUT1	9.81588	1.30221	4.29596e-08	2.8161e-06
ENSG00000267279	AC090409.1	14.569	0.754478	4.31167e-08	2.82113e-06
ENSG00000188389	PDCD1	18.7415	1.18373	4.37219e-08	2.85542e-06
ENSG00000120802	TMPO	3401.98	0.351556	4.53372e-08	2.95541e-06
ENSG00000079931	MOXD1	1143.29	1.66621	4.61155e-08	3.00058e-06
ENSG00000137135	ARHGEF39	108.052	0.582821	4.72877e-08	3.07117e-06
ENSG00000177738	AC025171.1	203.964	0.379438	5.05826e-08	3.27909e-06
ENSG00000136240	KDELR2	6301.9	0.340656	5.115e-08	3.30835e-06
ENSG00000177464	GPR4	364.49	0.619009	5.12222e-08	3.30835e-06
ENSG00000159556	ISL2	17.4072	1.51563	5.13518e-08	3.31064e-06
ENSG00000175376	EIF1AD	1145.89	0.193738	5.36943e-08	3.45532e-06
ENSG00000035720	STAP1	5.10293	1.2493	5.5483e-08	3.56165e-06
ENSG00000170006	TMEM154	140.433	0.726287	5.55494e-08	3.56165e-06
ENSG00000180269	GPR139	4.00854	2.29756	5.64287e-08	3.61144e-06
ENSG00000159259	CHAF1B	263.852	0.745353	5.66864e-08	3.62134e-06
ENSG00000062822	POLD1	873.799	0.450646	5.6807e-08	3.62245e-06
ENSG00000260027	HOXB7	60.1055	1.29356	5.73458e-08	3.65018e-06
ENSG00000100504	PYGL	1432.33	0.699942	5.82474e-08	3.69538e-06
ENSG00000268812	AC004264.1	3.72173	1.4803	5.82662e-08	3.69538e-06
ENSG00000145623	OSMR	1286.44	0.860493	5.91167e-08	3.74256e-06
ENSG00000172183	ISG20	191.072	0.78654	5.99968e-08	3.79146e-06
ENSG00000125835	SNRPB	3965.77	0.3349	6.06517e-08	3.82596e-06
ENSG00000196954	CASP4	391.742	0.70956	6.10198e-08	3.84228e-06
ENSG00000138136	LBX1	2.74115	2.38895	6.16378e-08	3.87425e-06
ENSG00000145287	PLAC8	79.313	1.1107	6.21244e-08	3.89786e-06
ENSG00000105559	PLEKHA4	2069.52	0.953615	6.25746e-08	3.91911e-06
ENSG00000232021	LEF1-AS1	20.4965	0.846153	6.29043e-08	3.93275e-06
ENSG00000175662	TOM1L2	9830.97	-0.295041	6.33334e-08	3.95254e-06
ENSG00000139515	PDX1	2.83671	2.35529	6.35662e-08	3.96004e-06
ENSG00000124549	BTN2A3P	85.5157	0.572208	6.45628e-08	4.01501e-06
ENSG00000153922	CHD1	1657.9	0.289608	6.51032e-08	4.04146e-06
ENSG00000125531	FNDC11	11.872	1.13659	6.76358e-08	4.19127e-06
ENSG00000167513	CDT1	492.06	0.724788	6.82351e-08	4.22096e-06
ENSG00000249852	AC145676.1	9.37444	1.11505	7.06207e-08	4.36086e-06
ENSG00000005059	MCUB	421.256	0.878042	7.11553e-08	4.38616e-06
ENSG00000159216	RUNX1	935.304	0.937101	7.14928e-08	4.39925e-06
ENSG00000136542	GALNT5	14.4388	1.58688	7.32836e-08	4.4937e-06
ENSG00000234127	TRIM26	3041.75	0.187007	7.3275e-08	4.4937e-06
ENSG00000109321	AREG	16.8862	1.74594	7.48143e-08	4.57957e-06
ENSG00000122591	FAM126A	1408.34	0.51224	7.97495e-08	4.87318e-06
ENSG00000115129	TP53I3	789.859	0.604929	7.9935e-08	4.87604e-06
ENSG00000000971	CFH	718.983	0.721429	8.20909e-08	4.99886e-06
ENSG00000065154	OAT	6421.29	-0.328797	8.3861e-08	5.09782e-06
ENSG00000075420	FNDC3B	1180.9	0.477046	8.95061e-08	5.43003e-06
ENSG00000149131	SERPING1	4052.17	0.932736	8.96351e-08	5.43003e-06
ENSG00000251131	AC025171.3	6.11273	1.04118	9.02771e-08	5.45951e-06
ENSG00000211899	IGHM	91.0052	1.40677	9.12009e-08	5.5059e-06
ENSG00000115963	RND3	1463.19	0.717985	9.14178e-08	5.50953e-06
ENSG00000133678	TMEM254	1315.9	-0.243221	9.29927e-08	5.59485e-06
ENSG00000125871	MGME1	807.153	0.301731	9.38995e-08	5.63975e-06
ENSG00000100297	MCM5	2097.53	0.393056	9.49612e-08	5.69379e-06
ENSG00000101825	MXRA5	661.673	1.16428	9.52541e-08	5.70161e-06
ENSG00000228162	AC097713.1	7.20585	1.7327	9.56165e-08	5.71357e-06
ENSG00000152592	DMP1	2.32416	1.40236	9.60194e-08	5.7279e-06
ENSG00000105486	LIG1	1367.41	0.416568	9.62635e-08	5.73274e-06
ENSG00000250474	WBP1LP2	15.6462	0.626613	9.7256e-08	5.78204e-06
ENSG00000131873	CHSY1	2108.93	0.39703	9.78225e-08	5.8059e-06
ENSG00000224367	OACYLP	7.63596	0.870617	9.80019e-08	5.80673e-06
ENSG00000233589	AL138789.1	1.7667	1.83547	1.02815e-07	6.08167e-06
ENSG00000170379	TCAF2	126.925	0.857006	1.09267e-07	6.45244e-06
ENSG00000155090	KLF10	1527.79	0.584803	1.10696e-07	6.52586e-06
ENSG00000188993	LRRC66	52.7423	0.807182	1.11055e-07	6.53605e-06
ENSG00000138795	LEF1	788.142	0.513783	1.11278e-07	6.53826e-06
ENSG00000120075	HOXB5	4.1945	1.93715	1.11717e-07	6.5531e-06
ENSG00000143851	PTPN7	139.255	0.90381	1.12069e-07	6.56277e-06
ENSG00000166881	NEMP1	1233.83	0.367396	1.12623e-07	6.58421e-06
ENSG00000124762	CDKN1A	6535.58	0.961312	1.17178e-07	6.83912e-06
ENSG00000143382	ADAMTSL4	222.5	0.726489	1.18856e-07	6.92557e-06
ENSG00000146592	CREB5	2469.47	0.533251	1.19589e-07	6.95674e-06
ENSG00000011422	PLAUR	343.844	0.740692	1.20226e-07	6.98224e-06
ENSG00000140905	GCSH	787.679	-0.251923	1.22162e-07	7.08297e-06
ENSG00000111275	ALDH2	18789.6	-0.487292	1.32104e-07	7.6468e-06
ENSG00000072571	HMMR	175.805	0.832889	1.32826e-07	7.67593e-06
ENSG00000237181	PRKAR1B-AS1	32.6559	0.793583	1.34561e-07	7.76347e-06
ENSG00000257219	LNCOG	9.287	1.1235	1.35034e-07	7.77795e-06
ENSG00000154646	TMPRSS15	2.11326	1.58998	1.40647e-07	8.088e-06
ENSG00000258274	AC012085.2	4.82933	1.16165	1.43556e-07	8.24182e-06
ENSG00000186638	KIF24	225.714	0.478293	1.45659e-07	8.34889e-06
ENSG00000188511	C22orf34	55.3793	0.497665	1.52847e-07	8.74665e-06
ENSG00000130309	COLGALT1	3014.24	0.375094	1.55198e-07	8.86675e-06
ENSG00000161800	RACGAP1	1387.58	0.482177	1.55613e-07	8.876e-06
ENSG00000144791	LIMD1	1501.75	0.545275	1.59336e-07	9.07366e-06
ENSG00000182798	MAGEB17	7.24548	0.893518	1.59958e-07	9.09431e-06
ENSG00000144681	STAC	125.821	1.4646	1.66679e-07	9.46115e-06
ENSG00000148700	ADD3	16825.6	-0.430736	1.69126e-07	9.58454e-06
ENSG00000101224	CDC25B	4493.52	0.345967	1.70343e-07	9.62806e-06
ENSG00000228630	HOTAIR	9.77197	3.53426	1.70442e-07	9.62806e-06
ENSG00000130592	LSP1	522.604	0.897913	1.71934e-07	9.68142e-06
ENSG00000148660	CAMK2G	8886.67	-0.472209	1.71938e-07	9.68142e-06
ENSG00000152953	STK32B	555.564	0.927526	1.75266e-07	9.85305e-06
ENSG00000059378	PARP12	849.292	0.638026	1.77165e-07	9.9439e-06
ENSG00000187942	LDLRAD2	16.0785	0.911324	1.78634e-07	1.00104e-05
ENSG00000165501	LRR1	235.461	0.392726	1.80405e-07	1.00774e-05
ENSG00000185869	ZNF829	278.386	0.339979	1.80286e-07	1.00774e-05
ENSG00000074219	TEAD2	458.435	0.649983	1.816e-07	1.01281e-05
ENSG00000169105	CHST14	1258.05	0.328698	1.82053e-07	1.01373e-05
ENSG00000077514	POLD3	869.38	0.245319	1.84054e-07	1.02325e-05
ENSG00000100292	HMOX1	3044.34	0.83108	1.84567e-07	1.02448e-05
ENSG00000229694	LINC00484	3.8955	1.33687	1.84869e-07	1.02454e-05
ENSG00000156966	B3GNT7	206.698	0.944311	1.86178e-07	1.03016e-05
ENSG00000155660	PDIA4	5559.86	0.450059	1.89697e-07	1.04798e-05
ENSG00000250946	AP004833.1	12.2094	-1.11762	1.90866e-07	1.05279e-05
ENSG00000213401	MAGEA12	13.4079	0.649234	1.96092e-07	1.07992e-05
ENSG00000173894	CBX2	527.519	0.666148	1.97573e-07	1.08637e-05
ENSG00000258675	LINC02308	24.0174	0.979454	2.00552e-07	1.10103e-05
ENSG00000183486	MX2	343.391	0.906928	2.01735e-07	1.1058e-05
ENSG00000082512	TRAF5	410.008	0.595397	2.07737e-07	1.13693e-05
ENSG00000124302	CHST8	356.792	0.952847	2.14595e-07	1.17263e-05
ENSG00000106484	MEST	3607.3	0.692103	2.15518e-07	1.17585e-05
ENSG00000130935	NOL11	1874.19	0.233054	2.16846e-07	1.18126e-05
ENSG00000171786	NHLH1	60.3302	0.877552	2.18044e-07	1.18594e-05
ENSG00000269720	CCDC194	3.41325	1.36249	2.20639e-07	1.1982e-05
ENSG00000144810	COL8A1	369.605	1.38042	2.26583e-07	1.22858e-05
ENSG00000275395	FCGBP	5972.93	1.16548	2.27661e-07	1.23253e-05
ENSG00000037897	METTL1	640.131	0.51701	2.31193e-07	1.24972e-05
ENSG00000121644	DESI2	1673.48	0.274649	2.33849e-07	1.26214e-05
ENSG00000172738	TMEM217	52.7631	0.570635	2.35479e-07	1.26899e-05
ENSG00000232818	RPS2P32	31.1183	0.917549	2.35884e-07	1.26922e-05
ENSG00000185112	FAM43A	332.422	0.512726	2.38423e-07	1.27896e-05
ENSG00000234944	LINC02623	1.6929	1.93767	2.38071e-07	1.27896e-05
ENSG00000134363	FST	123.61	0.776663	2.40384e-07	1.28752e-05
ENSG00000255441	SIGLEC10-AS1	4.35368	0.988529	2.41794e-07	1.2931e-05
ENSG00000134668	SPOCD1	1266.45	1.40453	2.4231e-07	1.29389e-05
ENSG00000180758	GPR157	50.0604	0.811533	2.45245e-07	1.30758e-05
ENSG00000146731	CCT6A	9155.52	0.234991	2.47223e-07	1.31612e-05
ENSG00000164318	EGFLAM	175.789	0.793218	2.49239e-07	1.32485e-05
ENSG00000126733	DACH2	553.377	-1.08348	2.52723e-07	1.33932e-05
ENSG00000145040	UCN2	5.84361	1.10953	2.52694e-07	1.33932e-05
ENSG00000131504	DIAPH1	3194.06	0.283871	2.5425e-07	1.34336e-05
ENSG00000173530	TNFRSF10D	195.791	0.699759	2.5404e-07	1.34336e-05
ENSG00000112118	MCM3	3363.39	0.319031	2.55968e-07	1.35041e-05
ENSG00000163918	RFC4	749.858	0.337266	2.67536e-07	1.40721e-05
ENSG00000182700	IGIP	3298.27	-0.333147	2.67365e-07	1.40721e-05
ENSG00000168005	SPINDOC	1074.41	0.231951	2.68554e-07	1.41045e-05
ENSG00000229821	AC103925.1	4.30629	-1.43096	2.7906e-07	1.46344e-05
ENSG00000160949	TONSL	582.793	0.548635	2.79681e-07	1.46451e-05
ENSG00000254545	AL354919.2	34.0523	1.55017	2.81558e-07	1.47214e-05
ENSG00000104998	IL27RA	327.163	0.439125	2.87001e-07	1.49838e-05
ENSG00000213988	ZNF90	120.946	0.516934	2.91853e-07	1.52145e-05
ENSG00000177606	JUN	11574.2	0.603139	2.93524e-07	1.52789e-05
ENSG00000140650	PMM2	210.063	0.369249	2.98296e-07	1.5495e-05
ENSG00000187944	C2orf66	20.1218	0.86417	2.98557e-07	1.5495e-05
ENSG00000066044	ELAVL1	4752.04	0.157837	2.99918e-07	1.55427e-05
ENSG00000272391	POM121C	2885.85	0.23527	3.06517e-07	1.58612e-05
ENSG00000204397	CARD16	110.445	0.818336	3.25061e-07	1.67961e-05
ENSG00000176692	FOXC2	37.3473	0.694107	3.26612e-07	1.68515e-05
ENSG00000117114	ADGRL2	1188.73	0.717315	3.30243e-07	1.69889e-05
ENSG00000145247	OCIAD2	504.981	0.997905	3.29912e-07	1.69889e-05
ENSG00000102048	ASB9	31.6747	0.573768	3.36382e-07	1.72794e-05
ENSG00000143320	CRABP2	205.437	0.701147	3.37647e-07	1.73191e-05
ENSG00000089127	OAS1	1135.14	0.914857	3.40085e-07	1.74187e-05
ENSG00000184162	NR2C2AP	850.078	0.320943	3.40699e-07	1.74248e-05
ENSG00000058335	RASGRF1	2719.4	-0.893068	3.4954e-07	1.7825e-05
ENSG00000198796	ALPK2	25.289	1.16175	3.49399e-07	1.7825e-05
ENSG00000254369	HOXA-AS3	11.3908	2.91489	3.50841e-07	1.78654e-05
ENSG00000272905	AC018648.1	71.0867	-0.512008	3.57072e-07	1.81564e-05
ENSG00000175264	CHST1	3492.58	-0.67653	3.69007e-07	1.87362e-05
ENSG00000166401	SERPINB8	477.579	0.528613	3.72606e-07	1.88916e-05
ENSG00000204963	PCDHA7	52.2441	-0.947562	3.75558e-07	1.90138e-05
ENSG00000189320	FAM180A	60.6481	1.06419	3.81555e-07	1.92897e-05
ENSG00000177294	FBXO39	14.4232	1.28713	3.83562e-07	1.93633e-05
ENSG00000260997	AC004847.1	8.7852	0.76181	3.85696e-07	1.9443e-05
ENSG00000189120	SP6	50.5583	0.652228	3.86734e-07	1.94674e-05
ENSG00000159200	RCAN1	5537.53	0.483692	3.88533e-07	1.95257e-05
ENSG00000269793	ZIM2-AS1	159.288	0.517755	3.89003e-07	1.95257e-05
ENSG00000099953	MMP11	64.9203	0.785721	3.91684e-07	1.96323e-05
ENSG00000218358	RAET1K	2.08868	1.80039	3.98931e-07	1.9967e-05
ENSG00000134222	PSRC1	2295.35	0.674895	3.99598e-07	1.99719e-05
ENSG00000224184	MIR3681HG	7.30913	1.09193	4.046e-07	2.01932e-05
ENSG00000244681	MTHFD2P1	4.48913	1.89612	4.05219e-07	2.01954e-05
ENSG00000117298	ECE1	5241.7	0.463506	4.0928e-07	2.03689e-05
ENSG00000124102	PI3	8.82214	1.43531	4.12423e-07	2.04963e-05
ENSG00000073861	TBX21	18.6922	0.792933	4.13187e-07	2.05053e-05
ENSG00000144820	ADGRG7	2.29273	2.77559	4.30235e-07	2.13212e-05
ENSG00000140682	TGFB1I1	892.298	0.568466	4.31732e-07	2.13653e-05
ENSG00000265018	AGAP12P	24.8379	-0.914143	4.32425e-07	2.13695e-05
ENSG00000182050	MGAT4C	1572.39	-0.787522	4.33129e-07	2.13742e-05
ENSG00000148672	GLUD1	31865.1	-0.429444	4.4395e-07	2.18775e-05
ENSG00000125347	IRF1	1025.32	0.629813	4.46993e-07	2.19965e-05
ENSG00000132793	LPIN3	157.652	0.929251	4.55567e-07	2.23734e-05
ENSG00000257702	LBX2-AS1	67.4414	0.583049	4.55924e-07	2.23734e-05
ENSG00000173334	TRIB1	1356.21	0.492853	4.63228e-07	2.2637e-05
ENSG00000187608	ISG15	2282.86	0.972493	4.62884e-07	2.2637e-05
ENSG00000196154	S100A4	300.103	0.945399	4.62184e-07	2.2637e-05
ENSG00000102313	ITIH6	0.933455	2.08597	4.65469e-07	2.27149e-05
ENSG00000239791	AC002310.2	1.572	1.06657	4.67276e-07	2.27715e-05
ENSG00000251151	HOXC-AS3	1.73525	2.79422	4.72665e-07	2.30021e-05
ENSG00000119508	NR4A3	538.213	0.942857	4.79323e-07	2.32617e-05
ENSG00000128944	KNSTRN	665.731	0.354303	4.79161e-07	2.32617e-05
ENSG00000061656	SPAG4	52.1941	0.761985	4.92972e-07	2.38911e-05
ENSG00000101773	RBBP8	1124.29	0.401839	4.96787e-07	2.40429e-05
ENSG00000261618	LINC02605	2.55079	1.24682	5.06368e-07	2.44728e-05
ENSG00000159055	MIS18A	477.189	0.279102	5.10509e-07	2.46362e-05
ENSG00000168356	SCN11A	61.7413	-0.560986	5.1115e-07	2.46362e-05
ENSG00000146555	SDK1	655.763	0.549865	5.15069e-07	2.47911e-05
ENSG00000183853	KIRREL1	1286.8	0.489662	5.25233e-07	2.52112e-05
ENSG00000272267	AC021242.3	68.497	0.746473	5.24984e-07	2.52112e-05
ENSG00000237987	AL606970.4	4.73014	1.99751	5.26393e-07	2.52324e-05
ENSG00000171611	PTCRA	22.8315	1.13369	5.35076e-07	2.56136e-05
ENSG00000253330	AC024451.2	7.29737	0.741187	5.52191e-07	2.6397e-05
ENSG00000160013	PTGIR	24.4572	0.672052	5.53298e-07	2.6414e-05
ENSG00000106006	HOXA6	13.5696	3.2347	5.55046e-07	2.64615e-05
ENSG00000131944	FAAP24	103.434	0.445176	5.72969e-07	2.72789e-05
ENSG00000227630	LINC01132	27.1188	0.653717	5.76236e-07	2.73973e-05
ENSG00000108788	MLX	1644.69	0.197579	5.77796e-07	2.74344e-05
ENSG00000137463	MGARP	73.5714	0.769569	5.85863e-07	2.77799e-05
ENSG00000105997	HOXA3	45.8315	2.47505	5.89523e-07	2.79157e-05
ENSG00000137672	TRPC6	110.688	0.750341	5.91592e-07	2.79681e-05
ENSG00000260470	AC023794.5	10.729	0.943547	5.9222e-07	2.79681e-05
ENSG00000159128	IFNGR2	2532.5	0.33417	6.00113e-07	2.83028e-05
ENSG00000104611	SH2D4A	102.288	1.08554	6.03975e-07	2.84467e-05
ENSG00000050555	LAMC3	693.998	0.67873	6.14463e-07	2.88844e-05
ENSG00000234147	AL035446.1	38.3644	1.19272	6.14913e-07	2.88844e-05
ENSG00000176566	DCAF4L2	7.09157	1.38808	6.17053e-07	2.89077e-05
ENSG00000249641	HOXC13-AS	3.36165	3.9069	6.16347e-07	2.89077e-05
ENSG00000136108	CKAP2	1587.48	0.44913	6.29e-07	2.94282e-05
ENSG00000128917	DLL4	323.013	0.587778	6.32884e-07	2.95705e-05
ENSG00000037965	HOXC8	8.48079	2.40783	6.36391e-07	2.96949e-05
ENSG00000250284	AC109439.1	63.3906	-1.09513	6.39892e-07	2.98186e-05
ENSG00000205476	CCDC85C	2495.44	-0.309656	6.41858e-07	2.98706e-05
ENSG00000146151	HMGCLL1	363.724	-0.822898	6.43796e-07	2.99212e-05
ENSG00000197301	HMGA2-AS1	4.78289	1.31061	6.50561e-07	3.01956e-05
ENSG00000118655	DCLRE1B	730.122	0.34016	6.52e-07	3.02169e-05
ENSG00000232177	MTND4P24	25.1225	-1.12936	6.5274e-07	3.02169e-05
ENSG00000171302	CANT1	2221.83	0.253255	6.5829e-07	3.03826e-05
ENSG00000233539	AC011294.1	5.05383	1.18843	6.58912e-07	3.03826e-05
ENSG00000259905	PWRN1	8.53418	-1.22179	6.58215e-07	3.03826e-05
ENSG00000171956	FOXB1	3.30067	2.25771	6.61475e-07	3.04608e-05
ENSG00000120539	MASTL	428.762	0.35402	6.70071e-07	3.08162e-05
ENSG00000231789	PIK3CD-AS2	14.1533	0.940783	6.71718e-07	3.08516e-05
ENSG00000174640	SLCO2A1	546.321	0.621267	6.74451e-07	3.09367e-05
ENSG00000082929	LINC01587	3.2622	1.31715	6.75369e-07	3.09384e-05
ENSG00000038382	TRIO	9015.33	0.414727	6.85254e-07	3.13015e-05
ENSG00000069399	BCL3	409.63	0.577542	6.86858e-07	3.13015e-05
ENSG00000163590	PPM1L	5603.81	-0.421018	6.84188e-07	3.13015e-05
ENSG00000204301	NOTCH4	1884.97	0.343819	6.86795e-07	3.13015e-05
ENSG00000113083	LOX	252.542	0.83529	6.90901e-07	3.1445e-05
ENSG00000158122	PRXL2C	580.397	0.286692	7.10085e-07	3.22763e-05
ENSG00000274139	AC090164.2	2.5783	-0.926626	7.33641e-07	3.33039e-05
ENSG00000276045	ORAI1	646.997	0.353925	7.46092e-07	3.38254e-05
ENSG00000221598	MIR1249	14.0966	-0.705533	7.48071e-07	3.38714e-05
ENSG00000182010	RTKN2	252.301	0.676569	7.61017e-07	3.44132e-05
ENSG00000112039	FANCE	503.441	0.284292	7.70293e-07	3.47879e-05
ENSG00000172247	C1QTNF4	309.162	-0.823515	7.74077e-07	3.4914e-05
ENSG00000250451	HOXC-AS1	3.99912	3.12429	7.85509e-07	3.53842e-05
ENSG00000138286	FAM149B1	2054.21	-0.232332	7.90283e-07	3.55536e-05
ENSG00000133119	RFC3	547.865	0.3691	7.95116e-07	3.57253e-05
ENSG00000197776	KLHDC1	442.395	-0.267619	7.96658e-07	3.57489e-05
ENSG00000078725	BRINP1	3221.03	-0.772534	8.11066e-07	3.6349e-05
ENSG00000213626	LBH	1741.73	0.593135	8.16811e-07	3.65598e-05
ENSG00000185697	MYBL1	445.738	0.41426	8.22534e-07	3.67691e-05
ENSG00000107611	CUBN	218.594	0.543519	8.24853e-07	3.6826e-05
ENSG00000163600	ICOS	4.33176	1.35377	8.30458e-07	3.70292e-05
ENSG00000134339	SAA2	4.44224	1.35662	8.42905e-07	3.75365e-05
ENSG00000188313	PLSCR1	1302.57	0.694257	8.64187e-07	3.84355e-05
ENSG00000280135	AL096816.1	3.94938	1.28118	8.77894e-07	3.89958e-05
ENSG00000136875	PRPF4	1849.51	0.171441	9.01412e-07	3.99395e-05
ENSG00000138074	SLC5A6	1536.42	0.257206	9.00439e-07	3.99395e-05
ENSG00000259275	AC087477.2	22.015	1.16368	9.11426e-07	4.03323e-05
ENSG00000146112	PPP1R18	3978.62	0.356481	9.31362e-07	4.11627e-05
ENSG00000183576	SETD3	4116.57	-0.219761	9.51852e-07	4.20154e-05
ENSG00000138092	CENPO	897.15	0.311331	9.72669e-07	4.28804e-05
ENSG00000279965	AL390755.2	21.2439	1.00406	9.8766e-07	4.34867e-05
ENSG00000176170	SPHK1	455.712	0.716962	9.98935e-07	4.39282e-05
ENSG00000157306	ZFHX2-AS1	171.295	-0.466852	1.0025e-06	4.40299e-05
ENSG00000265702	AC005821.1	52.304	0.749336	1.01942e-06	4.47171e-05
ENSG00000214111	PAFAH1B2P1	0.839483	1.92673	1.02317e-06	4.47804e-05
ENSG00000237499	WAKMAR2	28.4094	0.644763	1.02341e-06	4.47804e-05
ENSG00000137563	GGH	772.344	0.422298	1.02777e-06	4.49151e-05
ENSG00000064932	SBNO2	1591.26	0.42819	1.05373e-06	4.59923e-05
ENSG00000007062	PROM1	744.432	0.65998	1.05802e-06	4.60987e-05
ENSG00000152760	TCTEX1D1	120.158	1.30586	1.05879e-06	4.60987e-05
ENSG00000266970	AC061992.2	13.8283	1.16937	1.07579e-06	4.67807e-05
ENSG00000162998	FRZB	687.806	0.564707	1.08363e-06	4.70635e-05
ENSG00000173207	CKS1B	367.464	0.347816	1.0895e-06	4.726e-05
ENSG00000255091	AC087442.1	9.85918	-0.829512	1.09419e-06	4.74051e-05
ENSG00000170439	METTL7B	1345.1	1.21472	1.10275e-06	4.77171e-05
ENSG00000087269	NOP14	1676.45	0.199833	1.11168e-06	4.79854e-05
ENSG00000123427	EEF1AKMT3	443.24	0.483903	1.11112e-06	4.79854e-05
ENSG00000001617	SEMA3F	225.931	0.630721	1.128e-06	4.86297e-05
ENSG00000108823	SGCA	50.3048	0.745269	1.15122e-06	4.957e-05
ENSG00000175505	CLCF1	114.672	0.972097	1.15965e-06	4.98719e-05
ENSG00000237424	FOXD2-AS1	65.0612	0.782645	1.17367e-06	5.04133e-05
ENSG00000181458	TMEM45A	458.342	0.530487	1.18008e-06	5.06269e-05
ENSG00000090530	P3H2	476.599	0.777446	1.19467e-06	5.11902e-05
ENSG00000231672	DIRC3	58.1087	0.552745	1.19963e-06	5.13399e-05
ENSG00000108688	CCL7	1.76227	2.26077	1.2113e-06	5.17442e-05
ENSG00000197275	RAD54B	109.858	0.52757	1.21202e-06	5.17442e-05
ENSG00000164122	ASB5	42.587	1.16453	1.23113e-06	5.24963e-05
ENSG00000256637	LINC01965	3.75183	2.05099	1.2364e-06	5.26572e-05
ENSG00000276386	CNTNAP3P2	11.2682	0.793097	1.2435e-06	5.28956e-05
ENSG00000234377	OBI1-AS1	814.748	-0.830399	1.25026e-06	5.31185e-05
ENSG00000087088	BAX	2200.47	0.347057	1.2613e-06	5.35229e-05
ENSG00000170373	CST1	2.15947	2.00642	1.26341e-06	5.35479e-05
ENSG00000182718	ANXA2	4197.37	0.846959	1.26773e-06	5.36662e-05
ENSG00000184895	SRY	4.60418	1.84809	1.27946e-06	5.40976e-05
ENSG00000256235	SMIM3	981.697	0.623107	1.28602e-06	5.43097e-05
ENSG00000067955	CBFB	2655.83	0.294032	1.29745e-06	5.47267e-05
ENSG00000258100	LINC02823	2.60251	1.1905	1.31203e-06	5.52753e-05
ENSG00000198542	ITGBL1	66.5313	1.10882	1.32762e-06	5.58648e-05
ENSG00000160298	C21orf58	322.982	0.462395	1.33628e-06	5.61621e-05
ENSG00000167074	TEF	4740.8	-0.444647	1.35827e-06	5.7018e-05
ENSG00000274400	AC015967.1	23.785	-0.629805	1.38978e-06	5.82714e-05
ENSG00000168394	TAP1	3746.74	0.508616	1.39148e-06	5.82732e-05
ENSG00000125931	CITED1	619.819	0.827705	1.41198e-06	5.90611e-05
ENSG00000112319	EYA4	162.549	1.23671	1.42355e-06	5.94744e-05
ENSG00000172409	CLP1	448.042	0.213721	1.43649e-06	5.99436e-05
ENSG00000270504	AL391422.4	371.945	0.492818	1.44706e-06	6.03129e-05
ENSG00000226994	AC012593.1	31.2308	-0.830406	1.55474e-06	6.47242e-05
ENSG00000131462	TUBG1	1597.47	0.249224	1.5619e-06	6.49453e-05
ENSG00000177575	CD163	2185.51	1.15667	1.57362e-06	6.53554e-05
ENSG00000164099	PRSS12	284.215	0.810182	1.59987e-06	6.63672e-05
ENSG00000151689	INPP1	2677.98	-0.296839	1.61756e-06	6.69432e-05
ENSG00000233876	GAPDHP68	3.21504	0.854851	1.61717e-06	6.69432e-05
ENSG00000259172	AC023024.1	118.26	-0.546384	1.62386e-06	6.71248e-05
ENSG00000230798	FOXD3-AS1	78.996	1.24682	1.65885e-06	6.84904e-05
ENSG00000099194	SCD	86615.5	-0.55697	1.6638e-06	6.8614e-05
ENSG00000170852	KBTBD2	3510.71	0.181078	1.67659e-06	6.90605e-05
ENSG00000089597	GANAB	16588.2	0.203624	1.68441e-06	6.92333e-05
ENSG00000178295	GEN1	412.93	0.429596	1.68473e-06	6.92333e-05
ENSG00000137965	IFI44	1137.27	0.657946	1.68741e-06	6.92625e-05
ENSG00000106991	ENG	3468.16	0.477567	1.69301e-06	6.94116e-05
ENSG00000180198	RCC1	1128.98	0.463212	1.77829e-06	7.2823e-05
ENSG00000109189	USP46	4805.34	-0.33431	1.78698e-06	7.30934e-05
ENSG00000158163	DZIP1L	218.661	0.388753	1.79042e-06	7.3149e-05
ENSG00000116830	TTF2	506.481	0.387476	1.79653e-06	7.33133e-05
ENSG00000142227	EMP3	911.269	1.14355	1.81462e-06	7.38364e-05
ENSG00000149564	ESAM	1880.02	0.419613	1.81538e-06	7.38364e-05
ENSG00000232259	AL158166.2	8.59536	0.711964	1.81565e-06	7.38364e-05
ENSG00000177627	C12orf54	18.9098	-0.472495	1.84704e-06	7.50262e-05
ENSG00000154133	ROBO4	1860.07	0.423633	1.85864e-06	7.5251e-05
ENSG00000257093	DENND11	7992.47	-0.297176	1.859e-06	7.5251e-05
ENSG00000267500	ZNF887P	7.63063	0.730237	1.855e-06	7.5251e-05
ENSG00000101347	SAMHD1	5949.12	0.453321	1.87711e-06	7.58964e-05
ENSG00000260981	AC091932.1	10.2461	1.29569	1.88954e-06	7.63113e-05
ENSG00000164616	FBXL21P	8.10358	-1.08735	1.89488e-06	7.64393e-05
ENSG00000183647	ZNF530	189.781	0.356187	1.8997e-06	7.65457e-05
ENSG00000105738	SIPA1L3	1901.48	0.335265	1.91821e-06	7.72031e-05
ENSG00000101189	MRGBP	773.603	0.240445	1.9271e-06	7.74719e-05
ENSG00000234231	ANAPC1P4	9.51281	0.972535	1.97586e-06	7.93413e-05
ENSG00000145220	LYAR	653.214	0.263967	1.9815e-06	7.9441e-05
ENSG00000174343	CHRNA9	36.0063	1.26796	1.98286e-06	7.9441e-05
ENSG00000100351	GRAP2	26.3579	0.687057	1.98518e-06	7.94432e-05
ENSG00000189431	RASSF10	37.1383	1.23884	1.98973e-06	7.95349e-05
ENSG00000167536	DHRS13	260.508	0.358272	2.01247e-06	8.03526e-05
ENSG00000106144	CASP2	1610.59	0.314106	2.02491e-06	8.07573e-05
ENSG00000080608	PUM3	663.713	0.267531	2.11257e-06	8.40889e-05
ENSG00000237927	AL078604.2	9.84952	0.862294	2.11323e-06	8.40889e-05
ENSG00000231691	AL592114.3	4.36311	-1.12226	2.12326e-06	8.43925e-05
ENSG00000147027	TMEM47	6357.56	-0.509429	2.12884e-06	8.45185e-05
ENSG00000140451	PIF1	166.191	0.71577	2.14856e-06	8.52053e-05
ENSG00000142632	ARHGEF19	107.097	0.498342	2.18186e-06	8.64282e-05
ENSG00000185664	PMEL	21.0828	0.652461	2.18564e-06	8.64804e-05
ENSG00000197472	ZNF695	23.2913	0.652313	2.20559e-06	8.71715e-05
ENSG00000075426	FOSL2	3263.55	0.654998	2.24366e-06	8.84772e-05
ENSG00000232531	KMT5AP2	1.76724	1.17477	2.24329e-06	8.84772e-05
ENSG00000254979	AP000781.2	1.59852	1.23924	2.26068e-06	8.90487e-05
ENSG00000068489	PRR11	521.782	0.519626	2.28049e-06	8.96278e-05
ENSG00000203995	ZYG11A	3.446	1.0426	2.27917e-06	8.96278e-05
ENSG00000123685	BATF3	219.535	0.729855	2.28803e-06	8.98237e-05
ENSG00000275202	AL161421.1	52.9646	0.466772	2.29374e-06	8.99474e-05
ENSG00000123136	DDX39A	3111.04	0.313206	2.31019e-06	9.04916e-05
ENSG00000110092	CCND1	6426.36	0.58229	2.36497e-06	9.2431e-05
ENSG00000260593	AC009097.2	11.5598	-1.03131	2.36485e-06	9.2431e-05
ENSG00000115339	GALNT3	82.7003	0.904958	2.37449e-06	9.26999e-05
ENSG00000182667	NTM	6306.18	-0.424304	2.39842e-06	9.35304e-05
ENSG00000137275	RIPK1	1463.38	0.247978	2.43349e-06	9.4583e-05
ENSG00000160208	RRP1B	2402.92	0.202149	2.42894e-06	9.4583e-05
ENSG00000225671	FCF1P6	1.40709	2.01765	2.43106e-06	9.4583e-05
ENSG00000087074	PPP1R15A	1805.15	0.516477	2.46628e-06	9.57515e-05
ENSG00000163026	WDCP	817.507	0.220721	2.47872e-06	9.61283e-05
ENSG00000113361	CDH6	1067.98	0.57001	2.51734e-06	9.75186e-05
ENSG00000149485	FADS1	11847.7	-0.32629	2.52156e-06	9.75744e-05
ENSG00000088298	EDEM2	1019.88	0.249646	2.52697e-06	9.76232e-05
ENSG00000181773	GPR3	136.587	0.848875	2.52838e-06	9.76232e-05
ENSG00000182223	ZAR1	2.29214	1.47588	2.53582e-06	9.78031e-05
ENSG00000269903	AC025165.4	15.9528	0.631978	2.57081e-06	9.90438e-05
ENSG00000236266	Z98884.1	23.6849	-0.543651	2.58413e-06	9.9448e-05
ENSG00000235033	DAAM2-AS1	699.811	-0.763351	2.61753e-06	0.000100623
ENSG00000164430	CGAS	113.127	0.524161	2.64178e-06	0.000101334
ENSG00000259262	NDUFA3P4	12.5427	-0.692173	2.63993e-06	0.000101334
ENSG00000132000	PODNL1	67.5556	0.750716	2.68182e-06	0.000102757
ENSG00000146285	SCML4	15.8459	0.987056	2.79422e-06	0.000106903
ENSG00000156574	NODAL	33.5313	0.763675	2.7961e-06	0.000106903
ENSG00000233542	AL391845.2	91.1778	-0.986452	2.80179e-06	0.000107004
ENSG00000128595	CALU	5811.93	0.402847	2.84465e-06	0.000108523
ENSG00000156475	PPP2R2B	7666.9	-0.306528	2.85653e-06	0.000108858
ENSG00000276043	UHRF1	1751.7	0.540279	2.89128e-06	0.000110063
ENSG00000136270	TBRG4	2984.78	0.198945	2.91902e-06	0.000110998
ENSG00000188641	DPYD	669.422	0.674591	2.95357e-06	0.000112191
ENSG00000127947	PTPN12	3638.06	0.214498	2.96414e-06	0.000112471
ENSG00000130703	OSBPL2	4337.66	-0.172119	2.97153e-06	0.00011263
ENSG00000120217	CD274	164.25	0.629773	2.99483e-06	0.000113268
ENSG00000145423	SFRP2	7033.74	-1.13727	2.99299e-06	0.000113268
ENSG00000011304	PTBP1	7484.32	0.286398	3.01072e-06	0.000113747
ENSG00000141526	SLC16A3	947.961	0.636972	3.02459e-06	0.000114148
ENSG00000156509	FBXO43	32.6378	0.638635	3.06415e-06	0.000115414
ENSG00000178996	SNX18	3089.52	-0.291278	3.06471e-06	0.000115414
ENSG00000136378	ADAMTS7	222.36	0.792415	3.09363e-06	0.000116379
ENSG00000184557	SOCS3	1520.45	1.13531	3.12432e-06	0.000117408
ENSG00000106346	USP42	1234.11	0.205508	3.14443e-06	0.000118037
ENSG00000233309	RPS6P12	1.68663	-1.10235	3.20468e-06	0.00012017
ENSG00000272729	AC009336.1	3.87459	1.38973	3.23037e-06	0.000121005
ENSG00000168393	DTYMK	1301.64	0.3284	3.25314e-06	0.000121728
ENSG00000121005	CRISPLD1	3331.84	0.568989	3.31457e-06	0.000123895
ENSG00000115275	MOGS	2247.83	0.181465	3.32344e-06	0.000124094
ENSG00000117122	MFAP2	96.2445	1.06067	3.35508e-06	0.00012501
ENSG00000133216	EPHB2	1435.69	0.527823	3.35508e-06	0.00012501
ENSG00000173040	EVC2	78.148	0.929321	3.38898e-06	0.000126139
ENSG00000276923	AL139351.1	4.60762	-1.01703	3.39405e-06	0.000126194
ENSG00000224057	EGFR-AS1	22.074	0.773238	3.40704e-06	0.000126543
ENSG00000186973	FAM183A	19.3191	1.61062	3.4161e-06	0.000126745
ENSG00000249992	TMEM158	1017.19	0.74912	3.42859e-06	0.000127075
ENSG00000140839	CLEC18B	98.7244	0.847137	3.45081e-06	0.000127764
ENSG00000137868	STRA6	114.766	0.822446	3.4736e-06	0.000128472
ENSG00000239264	TXNDC5	126.011	0.389303	3.51518e-06	0.000129873
ENSG00000106397	PLOD3	3613.3	0.362111	3.52082e-06	0.000129945
ENSG00000185404	SP140L	272.54	0.560862	3.54733e-06	0.000130786
ENSG00000025423	HSD17B6	677.152	-0.75152	3.56388e-06	0.000131258
ENSG00000134321	RSAD2	689.006	0.763095	3.58362e-06	0.000131836
ENSG00000230044	CDK8P1	2.75232	-1.20977	3.58708e-06	0.000131836
ENSG00000119403	PHF19	3391.2	0.307209	3.59166e-06	0.000131867
ENSG00000054598	FOXC1	524.103	0.552723	3.60269e-06	0.000132134
ENSG00000235151	AC131097.3	9.37209	1.19002	3.61731e-06	0.000132531
ENSG00000106538	RARRES2	555.593	1.1639	3.6334e-06	0.000132982
ENSG00000280414	AC018470.1	1.40415	1.94729	3.67805e-06	0.000134477
ENSG00000100330	MTMR3	1068.36	-0.211391	3.71406e-06	0.000135652
ENSG00000101353	MROH8	313.066	-0.228221	3.71848e-06	0.000135672
ENSG00000154917	RAB6B	13350.8	-0.423423	3.73246e-06	0.000136041
ENSG00000160781	PAQR6	11742	-0.577035	3.75652e-06	0.000136776
ENSG00000197769	MAP1LC3C	36.7595	1.26098	3.76425e-06	0.000136916
ENSG00000272842	AL391834.1	127.58	-0.549624	3.77974e-06	0.000137337
ENSG00000133055	MYBPH	41.0295	0.989446	3.80176e-06	0.000137995
ENSG00000145642	SHISAL2B	46.8493	-1.44451	3.92376e-06	0.000142276
ENSG00000088854	C20orf194	4730.96	-0.27219	3.93379e-06	0.000142492
ENSG00000198848	CES1	63.1349	1.05711	3.94528e-06	0.000142761
ENSG00000175544	CABP4	64.605	0.613404	3.97555e-06	0.000143709
ENSG00000119711	ALDH6A1	9664.8	-0.375742	4.00501e-06	0.000144625
ENSG00000136816	TOR1B	1381.18	0.162801	4.01871e-06	0.000144971
ENSG00000263513	FAM72C	7.82069	0.63558	4.06197e-06	0.000146381
ENSG00000153130	SCOC	5139.4	-0.268327	4.10624e-06	0.000147825
ENSG00000170689	HOXB9	1.95662	1.87086	4.13147e-06	0.000148277
ENSG00000233797	UFL1-AS1	11.8819	-0.518426	4.12897e-06	0.000148277
ENSG00000274825	AL023803.2	2.4559	1.1851	4.12666e-06	0.000148277
ENSG00000127452	FBXL12	769.468	0.197508	4.18116e-06	0.000149907
ENSG00000149260	CAPN5	3611.82	0.549236	4.22632e-06	0.000151328
ENSG00000271334	LINC02104	2.88373	0.992024	4.22939e-06	0.000151328
ENSG00000088930	XRN2	3735.16	0.220074	4.25056e-06	0.000151931
ENSG00000240882	AC063952.2	3.02639	0.658273	4.30975e-06	0.000153889
ENSG00000172458	IL17D	5208.19	-0.526867	4.32395e-06	0.00015424
ENSG00000235997	LINC01936	5.88825	0.908491	4.32897e-06	0.000154262
ENSG00000176208	ATAD5	275.357	0.392824	4.35179e-06	0.000154918
ENSG00000109861	CTSC	2096.45	0.659726	4.37828e-06	0.000155606
ENSG00000157782	CABP1	1250.55	-0.9088	4.37995e-06	0.000155606
ENSG00000261170	AC009053.3	1.39454	1.25668	4.39668e-06	0.000156042
ENSG00000166681	BEX3	15653.9	-0.244321	4.4301e-06	0.00015707
ENSG00000122483	CCDC18	149.013	0.523579	4.49164e-06	0.000159091
ENSG00000141499	WRAP53	851.953	0.223724	4.51106e-06	0.000159618
ENSG00000182318	ZSCAN22	279.519	0.254991	4.52392e-06	0.000159912
ENSG00000163517	HDAC11	3917.5	-0.407828	4.53277e-06	0.000160064
ENSG00000183963	SMTN	1239.68	0.409645	4.60136e-06	0.000162323
ENSG00000122786	CALD1	7079.37	0.454809	4.62663e-06	0.000163015
ENSG00000128394	APOBEC3F	76.5653	0.574914	4.63026e-06	0.000163015
ENSG00000167553	TUBA1C	898.453	0.638558	4.65184e-06	0.000163611
ENSG00000068001	HYAL2	2246.31	0.358851	4.66931e-06	0.000164061
ENSG00000224717	LEMD1-DT	3.39352	1.11641	4.73898e-06	0.000166343
ENSG00000165475	CRYL1	5470	-0.354959	4.76326e-06	0.000167028
ENSG00000231057	AC096637.2	2.92925	1.30164	4.78951e-06	0.000167781
ENSG00000239922	AC092958.1	161.524	0.756361	4.79464e-06	0.000167793
ENSG00000166575	TMEM135	1169.85	-0.220043	4.83663e-06	0.000168926
ENSG00000230269	LINC02525	20.797	0.796994	4.83458e-06	0.000168926
ENSG00000188015	S100A3	126.017	1.07916	4.84889e-06	0.000169186
ENSG00000185022	MAFF	851.84	0.69655	4.8684e-06	0.000169699
ENSG00000148154	UGCG	1575.76	0.380539	4.8961e-06	0.000170326
ENSG00000164983	TMEM65	2411.72	-0.339686	4.89432e-06	0.000170326
ENSG00000164440	TXLNB	186.247	0.940774	4.9181e-06	0.000170922
ENSG00000112294	ALDH5A1	8398.96	-0.346716	4.93823e-06	0.000171452
ENSG00000188906	LRRK2	1373.79	0.598536	4.95736e-06	0.000171946
ENSG00000228970	UBTFL6	15.5006	0.640311	4.99594e-06	0.000173114
ENSG00000223561	AC005165.1	34.9971	0.8157	5.03764e-06	0.000174387
ENSG00000136160	EDNRB	23138.3	-0.669689	5.09911e-06	0.000176341
ENSG00000163406	SLC15A2	6309.72	-0.58352	5.13576e-06	0.000177434
ENSG00000139874	SSTR1	1007.32	-0.917921	5.18683e-06	0.000179022
ENSG00000100479	POLE2	107.524	0.485572	5.21521e-06	0.000179825
ENSG00000066027	PPP2R5A	5733.45	-0.403662	5.26084e-06	0.000181221
ENSG00000121039	RDH10	1110.73	0.636883	5.2867e-06	0.000181933
ENSG00000203952	CCDC160	375.886	-0.467936	5.29804e-06	0.000182145
ENSG00000118503	TNFAIP3	651.297	0.567685	5.30932e-06	0.000182354
ENSG00000137507	LRRC32	518.125	0.634631	5.3283e-06	0.000182827
ENSG00000181381	DDX60L	729.926	0.514927	5.36325e-06	0.000183847
ENSG00000113070	HBEGF	1163.82	0.551994	5.37608e-06	0.000184107
ENSG00000010539	ZNF200	501.599	0.157299	5.43596e-06	0.000185977
ENSG00000266202	AC005697.1	4.33545	-0.705982	5.48131e-06	0.000187346
ENSG00000118785	SPP1	38538.9	0.856843	5.49416e-06	0.000187602
ENSG00000137574	TGS1	1051.33	0.210256	5.50974e-06	0.000187952
ENSG00000162695	SLC30A7	886.05	0.343257	5.53364e-06	0.000188584
ENSG00000163006	CCDC138	278.743	0.295414	5.54113e-06	0.000188656
ENSG00000001084	GCLC	5014.3	-0.326573	5.58395e-06	0.000189254
ENSG00000034152	MAP2K3	899.24	0.421696	5.57577e-06	0.000189254
ENSG00000112658	SRF	2620.87	0.242696	5.56876e-06	0.000189254
ENSG00000167617	CDC42EP5	39.374	0.608201	5.58395e-06	0.000189254
ENSG00000196230	TUBB	27068.7	0.305316	5.58561e-06	0.000189254
ENSG00000135069	PSAT1	16305.8	-0.392592	5.64113e-06	0.000190767
ENSG00000177469	CAVIN1	4393.79	0.642121	5.63723e-06	0.000190767
ENSG00000070031	SCT	17.2355	-0.76811	5.75411e-06	0.0001944
ENSG00000111581	NUP107	1514.64	0.235417	5.80386e-06	0.000195705
ENSG00000243629	LINC00880	12.291	0.959392	5.80204e-06	0.000195705
ENSG00000172482	AGXT	1.48806	1.62078	5.81456e-06	0.000195878
ENSG00000007866	TEAD3	224.035	0.685253	5.91082e-06	0.000198549
ENSG00000169919	GUSB	1907.31	0.318386	5.9096e-06	0.000198549
ENSG00000170855	TRIAP1	1007.23	0.241721	5.90981e-06	0.000198549
ENSG00000243646	IL10RB	968.255	0.282171	5.92982e-06	0.000198997
ENSG00000245067	IGFBP7-AS1	132.872	0.862088	5.9771e-06	0.000200392
ENSG00000150990	DHX37	1582.11	0.19513	5.99774e-06	0.000200893
ENSG00000123689	G0S2	94.5295	1.15173	6.02181e-06	0.000201507
ENSG00000108518	PFN1	13753.1	0.296416	6.08126e-06	0.000203246
ENSG00000260057	LINC01571	6.08124	1.17778	6.08534e-06	0.000203246
ENSG00000175084	DES	96.8339	1.25964	6.11874e-06	0.000204167
ENSG00000071909	MYO3B	50.9509	0.892882	6.19572e-06	0.00020654
ENSG00000196660	SLC30A10	268.746	-0.531157	6.21955e-06	0.000207138
ENSG00000164649	CDCA7L	866.18	0.661853	6.25718e-06	0.000208193
ENSG00000264215	AC126365.1	5.09986	-0.681849	6.28756e-06	0.000209006
ENSG00000000005	TNMD	8.95441	0.855504	6.33555e-06	0.000210162
ENSG00000079150	FKBP7	364.191	0.280443	6.34027e-06	0.000210162
ENSG00000110104	CCDC86	1325.31	0.222875	6.33199e-06	0.000210162
ENSG00000240567	LINC02067	6.46053	0.838623	6.41256e-06	0.000212358
ENSG00000205758	CRYZL1	1655.7	-0.181374	6.44103e-06	0.0002131
ENSG00000088827	SIGLEC1	610.984	0.854047	6.468e-06	0.000213791
ENSG00000138182	KIF20B	333.856	0.365065	6.48043e-06	0.000213884
ENSG00000235748	SEPTIN14P12	0.895135	1.57424	6.483e-06	0.000213884
ENSG00000266028	SRGAP2	4306.97	0.227372	6.51887e-06	0.000214866
ENSG00000171219	CDC42BPG	24.5034	0.698922	6.53388e-06	0.000215159
ENSG00000104951	IL4I1	98.5024	0.780896	6.56612e-06	0.000216018
ENSG00000131015	ULBP2	39.5098	0.628405	6.61949e-06	0.00021757
ENSG00000135549	PKIB	273.856	0.873209	6.64732e-06	0.000218077
ENSG00000143365	RORC	15.0207	0.804234	6.64553e-06	0.000218077
ENSG00000105991	HOXA1	21.1017	1.25192	6.67452e-06	0.000218765
ENSG00000136156	ITM2B	38781.9	-0.259228	6.69867e-06	0.000219352
ENSG00000105516	DBP	1611.3	-0.431354	6.71281e-06	0.00021961
ENSG00000144802	NFKBIZ	307.689	0.632781	6.7397e-06	0.000220285
ENSG00000166329	CCDC182	2.7792	1.22087	6.74723e-06	0.000220326
ENSG00000280122	AC016168.3	5.63031	1.10616	6.78392e-06	0.000221318
ENSG00000204851	PNMA8B	1843.16	-0.586081	6.79469e-06	0.000221464
ENSG00000164107	HAND2	46.6897	1.7726	6.81938e-06	0.000222063
ENSG00000267882	AL031666.2	5.05182	0.658864	6.87456e-06	0.000223652
ENSG00000160957	RECQL4	805.522	0.503066	6.89248e-06	0.000224028
ENSG00000132915	PDE6A	11.1166	0.687959	7.07152e-06	0.000229635
ENSG00000237919	LRRC7-AS1	5.67558	-0.880502	7.11643e-06	0.00023088
ENSG00000248550	OTX2-AS1	1.61594	-2.60247	7.12754e-06	0.000231027
ENSG00000121743	GJA3	34.9284	1.35801	7.13908e-06	0.000231188
ENSG00000132688	NES	36103.4	0.536901	7.175e-06	0.000232069
ENSG00000140931	CMTM3	2700.42	0.354918	7.17951e-06	0.000232069
ENSG00000132670	PTPRA	14679.6	-0.18939	7.20553e-06	0.000232696
ENSG00000047662	FAM184B	324.545	0.668499	7.22873e-06	0.000233231
ENSG00000168060	NAALADL1	86.6648	0.386826	7.24916e-06	0.000233575
ENSG00000273156	AC124016.1	186.845	-0.488369	7.25268e-06	0.000233575
ENSG00000157823	AP3S2	2845.59	-0.185866	7.37727e-06	0.000237153
ENSG00000185798	WDR53	324.324	0.164489	7.37312e-06	0.000237153
ENSG00000128298	BAIAP2L2	186.915	-0.535627	7.45478e-06	0.000239425
ENSG00000027644	INSRR	38.4383	0.907903	7.58102e-06	0.000243035
ENSG00000239454	LINC02047	13.9915	-0.907534	7.57451e-06	0.000243035
ENSG00000078549	ADCYAP1R1	51993	-0.544482	7.60777e-06	0.000243671
ENSG00000163395	IGFN1	1421.34	-1.04494	7.62822e-06	0.000244103
ENSG00000198130	HIBCH	1793.36	-0.20365	7.67984e-06	0.000245531
ENSG00000249740	OSMR-AS1	9.37935	0.890569	7.84038e-06	0.000250436
ENSG00000141756	FKBP10	4889.95	0.522221	7.87285e-06	0.000251245
ENSG00000158164	TMSB15A	238.477	0.830478	7.91209e-06	0.000252268
ENSG00000149295	DRD2	153.06	0.673192	8.00625e-06	0.000255038
ENSG00000154783	FGD5	553.476	0.413657	8.0226e-06	0.000255328
ENSG00000171067	C11orf24	1411.6	0.254601	8.05536e-06	0.000256138
ENSG00000067066	SP100	915.668	0.561923	8.09061e-06	0.000257027
ENSG00000138376	BARD1	695.021	0.401042	8.14006e-06	0.000258364
ENSG00000164442	CITED2	1502.84	0.41667	8.18187e-06	0.000259457
ENSG00000196569	LAMA2	1210.52	0.607079	8.29662e-06	0.000262494
ENSG00000223704	LINC01422	53.762	-0.540921	8.30006e-06	0.000262494
ENSG00000260742	AC009962.1	23.1606	0.360663	8.29429e-06	0.000262494
ENSG00000112079	STK38	1578.61	0.279561	8.3475e-06	0.000263757
ENSG00000066379	POLR1H	638.277	0.253122	8.39904e-06	0.000264637
ENSG00000105261	OVOL3	2.93323	0.77161	8.40547e-06	0.000264637
ENSG00000111981	ULBP1	23.0204	1.0475	8.40448e-06	0.000264637
ENSG00000136689	IL1RN	74.518	0.99417	8.3997e-06	0.000264637
ENSG00000113838	TBCCD1	790.626	0.184539	8.45861e-06	0.000266071
ENSG00000126010	GRPR	13.4025	0.713679	8.47174e-06	0.000266246
ENSG00000216867	RPL22P12	1.30139	1.18845	8.48396e-06	0.000266392
ENSG00000163430	FSTL1	5063.24	0.638716	8.545e-06	0.00026783
ENSG00000182183	SHISAL2A	31.2509	0.691776	8.5433e-06	0.00026783
ENSG00000138434	ITPRID2	8312.39	0.319191	8.55349e-06	0.000267857
ENSG00000005421	PON1	73.5496	-0.736874	8.61332e-06	0.00026949
ENSG00000099331	MYO9B	7195.53	0.307081	8.79842e-06	0.000275036
ENSG00000125454	SLC25A19	331.855	0.300768	8.80622e-06	0.000275036
ENSG00000128564	VGF	3260.93	1.13897	8.83767e-06	0.000275773
ENSG00000075131	TIPIN	394.609	0.233352	8.88848e-06	0.000277112
ENSG00000058804	NDC1	1087.25	0.292323	8.96064e-06	0.000279114
ENSG00000188312	CENPP	265.504	0.275706	9.10574e-06	0.000283383
ENSG00000116833	NR5A2	71.9794	0.860603	9.15319e-06	0.000284607
ENSG00000143815	LBR	2579.61	0.25161	9.24669e-06	0.000287261
ENSG00000161381	PLXDC1	939.99	0.456303	9.35771e-06	0.000289685
ENSG00000183684	ALYREF	2798.04	0.270287	9.34084e-06	0.000289685
ENSG00000185803	SLC52A2	1929.89	0.265795	9.35666e-06	0.000289685
ENSG00000205413	SAMD9	739.659	0.609248	9.34958e-06	0.000289685
ENSG00000081248	CACNA1S	28.1812	-0.927909	9.40421e-06	0.000290868
ENSG00000235823	OLMALINC	1287.57	-0.45291	9.48251e-06	0.000293032
ENSG00000267551	AC005264.1	2.63767	0.876954	9.5581e-06	0.000295108
ENSG00000132677	RHBG	10.5529	0.72718	9.57467e-06	0.00029536
ENSG00000140534	TICRR	292.988	0.497464	9.62299e-06	0.000296525
ENSG00000232977	LINC00327	56.5454	0.562779	9.62931e-06	0.000296525
ENSG00000143867	OSR1	158.005	1.11121	9.76152e-06	0.000300333
ENSG00000112096	SOD2	23368.6	0.711122	9.77279e-06	0.000300417
ENSG00000172927	MYEOV	5.60041	0.625989	9.85711e-06	0.000302744
ENSG00000163412	EIF4E3	1470.87	-0.405396	9.90197e-06	0.000303856
ENSG00000272549	LINC02538	19.0443	0.915382	9.91832e-06	0.000304093
ENSG00000172215	CXCR6	21.1623	0.975535	9.97503e-06	0.000305565
ENSG00000230499	AC108463.2	4.5065	1.0736	1.0024e-05	0.000306797
ENSG00000241131	LINC02032	1.6879	1.20708	1.01553e-05	0.000310546
ENSG00000183662	TAFA1	289.914	-1.00633	1.01742e-05	0.000310853
ENSG00000269190	FBXO17	433.942	0.877828	1.02069e-05	0.00031158
ENSG00000214110	LDHAP4	47.5196	0.555414	1.02499e-05	0.000312352
ENSG00000271384	AL161729.3	1.05475	1.73474	1.02444e-05	0.000312352
ENSG00000177084	POLE	1350.96	0.359509	1.03516e-05	0.000315176
ENSG00000258649	AL392023.1	3.13812	-0.931782	1.04642e-05	0.000318329
ENSG00000251493	FOXD1	345.419	0.762839	1.04835e-05	0.00031864
ENSG00000145014	TMEM44	406.331	0.325259	1.05117e-05	0.000319221
ENSG00000223823	LINC01342	0.988311	2.66288	1.05287e-05	0.000319462
ENSG00000180769	WDFY3-AS2	1571.74	-0.382008	1.05973e-05	0.000321265
ENSG00000280079	AC011447.7	93.2165	0.475443	1.07752e-05	0.000326378
ENSG00000197721	CR1L	2.97241	0.891693	1.08924e-05	0.000329628
ENSG00000235770	LINC00607	25.5824	0.512857	1.09013e-05	0.000329628
ENSG00000173838	MARCHF10	34.6626	0.682881	1.09436e-05	0.000330623
ENSG00000144452	ABCA12	36.8441	0.612955	1.10158e-05	0.000332234
ENSG00000183955	KMT5A	1198.5	0.194688	1.10125e-05	0.000332234
ENSG00000079393	DUSP13	8.68646	-0.971164	1.10339e-05	0.000332493
ENSG00000074696	HACD3	11840.1	-0.253766	1.10964e-05	0.000334055
ENSG00000274331	AL355974.1	59.3018	0.892984	1.11048e-05	0.000334055
ENSG00000111057	KRT18	41.8255	0.852327	1.11162e-05	0.000334114
ENSG00000107438	PDLIM1	481.582	0.807166	1.12428e-05	0.00033763
ENSG00000090520	DNAJB11	2471.7	0.224762	1.12592e-05	0.000337834
ENSG00000128652	HOXD3	13.0991	1.32154	1.13252e-05	0.000339233
ENSG00000279123	AC027281.1	12.934	-0.811175	1.13182e-05	0.000339233
ENSG00000132603	NIP7	912.879	0.191436	1.16755e-05	0.00034943
ENSG00000187045	TMPRSS6	14.9573	0.476971	1.16934e-05	0.000349668
ENSG00000239827	SUGT1P3	52.1939	-0.319124	1.17257e-05	0.000350336
ENSG00000200610	Y_RNA	4.25087	-0.78859	1.17447e-05	0.000350605
ENSG00000179776	CDH5	1372.57	0.437253	1.17821e-05	0.000351422
ENSG00000165923	AGBL2	52.0249	0.701208	1.18607e-05	0.000353466
ENSG00000172936	MYD88	1208.65	0.492722	1.18873e-05	0.000353659
ENSG00000272918	AC005070.3	173.416	-0.267452	1.18784e-05	0.000353659
ENSG00000249378	LINC01060	4.31138	1.32803	1.18977e-05	0.000353669
ENSG00000166801	FAM111A	1217.48	0.407881	1.20084e-05	0.00035666
ENSG00000109472	CPE	85827.3	-0.48564	1.20625e-05	0.000357964
ENSG00000125450	NUP85	1643.88	0.208987	1.22139e-05	0.00036215
ENSG00000229644	NAMPTP1	139.658	0.808703	1.22249e-05	0.000362169
ENSG00000027869	SH2D2A	22.7947	0.715945	1.22576e-05	0.000362833
ENSG00000068976	PYGM	1306.33	-0.820782	1.23128e-05	0.00036416
ENSG00000143507	DUSP10	438.93	0.532163	1.26023e-05	0.000372409
ENSG00000160883	HK3	108.58	0.614888	1.28043e-05	0.00037806
ENSG00000198355	PIM3	1258.3	0.329262	1.28365e-05	0.000378694
ENSG00000267374	MIR924HG	22.0959	1.02062	1.28807e-05	0.000379679
ENSG00000183813	CCR4	6.15912	0.978263	1.29074e-05	0.000380145
ENSG00000230091	TMEM254-AS1	458.583	-0.339737	1.29357e-05	0.000380504
ENSG00000261117	AC009486.1	4.21747	0.805702	1.29412e-05	0.000380504
ENSG00000135446	CDK4	4655.17	0.445333	1.2957e-05	0.000380649
ENSG00000170779	CDCA4	290.181	0.418959	1.3079e-05	0.000383913
ENSG00000234869	AL021392.1	9.85777	0.929009	1.31001e-05	0.00038421
ENSG00000152078	TLCD4	900.327	-0.634772	1.31445e-05	0.000385193
ENSG00000162062	TEDC2	206.602	0.455012	1.32066e-05	0.000386368
ENSG00000171223	JUNB	5146.59	0.714065	1.31966e-05	0.000386368
ENSG00000269091	AC010624.3	4.78138	0.879396	1.32287e-05	0.000386691
ENSG00000105821	DNAJC2	1437.76	0.20936	1.33596e-05	0.000390192
ENSG00000115718	PROC	24.0135	0.622587	1.33719e-05	0.000390229
ENSG00000225177	AL590617.2	569.051	-0.489768	1.33916e-05	0.000390478
ENSG00000243620	AC092957.1	5.82272	1.04085	1.34211e-05	0.000391014
ENSG00000185624	P4HB	14920.2	0.252659	1.34441e-05	0.000391359
ENSG00000232396	AC004882.1	3.66189	0.945542	1.36406e-05	0.000396752
ENSG00000248487	ABHD14A	1402.94	-0.304369	1.36545e-05	0.000396828
ENSG00000146109	ABT1	1096.07	0.141801	1.37329e-05	0.000398777
ENSG00000060138	YBX3	2504.42	0.461374	1.37818e-05	0.000399865
ENSG00000172900	ACTE1P	2.36245	-0.787101	1.37946e-05	0.000399906
ENSG00000145861	C1QTNF2	76.2962	0.534768	1.39009e-05	0.000402657
ENSG00000253931	AC105118.1	1.29447	1.7104	1.39632e-05	0.000404128
ENSG00000198689	SLC9A6	4855.27	-0.303226	1.39873e-05	0.000404492
ENSG00000109606	DHX15	4934.78	0.176589	1.40025e-05	0.000404598
ENSG00000120875	DUSP4	646.391	0.844623	1.40351e-05	0.000405207
ENSG00000204604	ZNF468	370.71	0.331677	1.41219e-05	0.000407379
ENSG00000197153	H3C12	2.14623	1.12148	1.41882e-05	0.000408954
ENSG00000269825	AC022150.4	34.6341	0.507476	1.42536e-05	0.000410502
ENSG00000250185	RCC2P8	4.13411	-0.809716	1.42957e-05	0.000411378
ENSG00000178297	TMPRSS9	60.8199	0.774202	1.44203e-05	0.000414624
ENSG00000113389	NPR3	92.6192	0.852658	1.4457e-05	0.000415001
ENSG00000163637	PRICKLE2	2562.76	-0.282907	1.44488e-05	0.000415001
ENSG00000225407	AC025188.1	1.07044	1.30706	1.44701e-05	0.000415038
ENSG00000150051	MKX	546.03	-0.768626	1.45714e-05	0.000417603
ENSG00000113460	BRIX1	1173.42	0.19071	1.47484e-05	0.000422331
ENSG00000133895	MEN1	2444.16	0.155713	1.48815e-05	0.000425796
ENSG00000226054	MEMO1P1	49.667	0.243168	1.49271e-05	0.000426752
ENSG00000271228	AL121655.1	38.4521	-0.382057	1.49404e-05	0.000426785
ENSG00000253187	HOXA10-AS	1.48453	2.9775	1.49581e-05	0.000426945
ENSG00000115507	OTX1	178.122	0.923711	1.50019e-05	0.000427085
ENSG00000124795	DEK	4744.35	0.210548	1.50117e-05	0.000427085
ENSG00000151503	NCAPD3	1771.16	0.269453	1.49785e-05	0.000427085
ENSG00000185988	PLK5	124.11	-0.640677	1.5e-05	0.000427085
ENSG00000211829	TRDC	18.5644	0.845799	1.50765e-05	0.000428582
ENSG00000243811	APOBEC3D	32.9624	0.578244	1.5116e-05	0.000429357
ENSG00000163285	GABRG1	2311.05	-0.829814	1.52537e-05	0.000432919
ENSG00000204277	LINC01993	5.57206	1.31342	1.52857e-05	0.000433478
ENSG00000154016	GRAP	61.3636	0.414455	1.53503e-05	0.000434959
ENSG00000262358	AC116914.1	0.804853	1.34079	1.53671e-05	0.000435083
ENSG00000020181	ADGRA2	964.811	0.426244	1.55062e-05	0.00043867
ENSG00000100473	COCH	65.8381	0.746274	1.5605e-05	0.000441109
ENSG00000116062	MSH6	2710.81	0.185806	1.5746e-05	0.000444737
ENSG00000136002	ARHGEF4	9846.31	-0.389876	1.57594e-05	0.000444756
ENSG00000170209	ANKK1	9.20555	0.981349	1.58792e-05	0.000447779
ENSG00000231066	NPM1P9	3.65658	0.599309	1.59734e-05	0.000450072
ENSG00000087206	UIMC1	1252.21	0.142102	1.60883e-05	0.000452948
ENSG00000085276	MECOM	419.979	0.486975	1.6198e-05	0.000455306
ENSG00000181896	ZNF101	393.208	0.182262	1.61914e-05	0.000455306
ENSG00000184260	H2AC20	11.3236	0.639243	1.63343e-05	0.00045877
ENSG00000094796	KRT31	8.92506	-1.18882	1.63477e-05	0.000458779
ENSG00000057657	PRDM1	383.178	0.417156	1.64121e-05	0.000460221
ENSG00000152253	SPC25	247.265	0.673389	1.64293e-05	0.000460334
ENSG00000140025	EFCAB11	586.159	-0.265406	1.65323e-05	0.000462851
ENSG00000111859	NEDD9	2043.61	0.464892	1.65713e-05	0.000463574
ENSG00000105137	SYDE1	1088.7	0.403431	1.66605e-05	0.000465699
ENSG00000267568	AC016168.2	13.4814	0.816587	1.67024e-05	0.000466499
ENSG00000101104	PABPC1L	682.203	0.605277	1.67401e-05	0.000467026
ENSG00000115687	PASK	420.573	0.302575	1.67479e-05	0.000467026
ENSG00000249395	CASC9	2.37678	1.23312	1.67832e-05	0.000467269
ENSG00000258888	AC112693.1	6.20488	-0.566405	1.6771e-05	0.000467269
ENSG00000242258	LINC00996	25.0241	-0.751322	1.6876e-05	0.000469481
ENSG00000279296	PRAL	6.84638	0.948154	1.6894e-05	0.00046961
ENSG00000086015	MAST2	3491.6	0.213966	1.69341e-05	0.000470354
ENSG00000168843	FSTL5	843.171	-0.873051	1.69557e-05	0.00047058
ENSG00000233155	HMGA1P8	5.00242	0.544133	1.70198e-05	0.000471987
ENSG00000143319	ISG20L2	1948.73	0.211186	1.70977e-05	0.000473774
ENSG00000147065	MSN	10419.2	0.620001	1.72638e-05	0.000478
ENSG00000124784	RIOK1	1188.86	0.199615	1.73076e-05	0.000478834
ENSG00000272841	MAP3K4-AS1	765.798	0.636969	1.74179e-05	0.000481508
ENSG00000115290	GRB14	82.7733	0.980706	1.7443e-05	0.000481821
ENSG00000163840	DTX3L	1989.67	0.456024	1.74775e-05	0.000482396
ENSG00000144843	ADPRH	352.168	0.458799	1.75406e-05	0.000483378
ENSG00000261399	AL031710.1	14.3476	-1.01054	1.75342e-05	0.000483378
ENSG00000115414	FN1	24669.4	0.6498	1.76583e-05	0.000486239
ENSG00000177706	FAM20C	3780.26	0.521317	1.7774e-05	0.000489043
ENSG00000182450	KCNK4	18.7936	-0.691797	1.78071e-05	0.000489186
ENSG00000184599	TAFA3	17.7416	0.894982	1.77992e-05	0.000489186
ENSG00000231991	ANXA2P2	39.9748	0.85622	1.78492e-05	0.000489959
ENSG00000231295	AC004888.1	13.152	-0.527632	1.7972e-05	0.000492945
ENSG00000088305	DNMT3B	132.518	0.338652	1.81822e-05	0.000497892
ENSG00000234380	LINC01426	21.3321	0.747141	1.81948e-05	0.000497892
ENSG00000262904	TMPOP2	7.65932	0.689394	1.81894e-05	0.000497892
ENSG00000078304	PPP2R5C	8946.95	-0.201348	1.82459e-05	0.00049794
ENSG00000085491	SLC25A24	313.435	0.499907	1.82223e-05	0.00049794
ENSG00000124228	DDX27	2670.64	0.168944	1.82302e-05	0.00049794
ENSG00000159403	C1R	5286.81	0.785375	1.82651e-05	0.00049794
ENSG00000173599	PC	6255.96	-0.286659	1.82675e-05	0.00049794
ENSG00000185737	NRG3	1408.94	-0.496746	1.83095e-05	0.0004987
ENSG00000234465	PINLYP	166.447	0.809319	1.83342e-05	0.000498986
ENSG00000090924	PLEKHG2	1949.04	0.417492	1.84168e-05	0.000500847
ENSG00000109062	SLC9A3R1	3802.9	-0.366961	1.84848e-05	0.000501918
ENSG00000260630	SNAI3-AS1	338.444	-0.361203	1.84749e-05	0.000501918
ENSG00000116824	CD2	48.7608	0.971392	1.85001e-05	0.000501946
ENSG00000178726	THBD	312.084	0.747052	1.85629e-05	0.000503261
ENSG00000167220	HDHD2	3303.58	-0.173146	1.85813e-05	0.000503371
ENSG00000040275	SPDL1	694.615	0.21077	1.87791e-05	0.000508338
ENSG00000175697	GPR156	97.9425	0.701047	1.89088e-05	0.000511455
ENSG00000100196	KDELR3	75.0353	0.580426	1.89295e-05	0.000511621
ENSG00000234424	AL353743.4	9.05119	-0.549879	1.89603e-05	0.000512059
ENSG00000183571	PGPEP1L	5.65619	-0.790884	1.90127e-05	0.00051308
ENSG00000096696	DSP	392.999	0.524476	1.91196e-05	0.000515568
ENSG00000090861	AARS1	18513	-0.18349	1.9262e-05	0.00051901
ENSG00000277957	SENP3-EIF4A1	5.62806	0.579293	1.92959e-05	0.000519525
ENSG00000147872	PLIN2	962.505	0.459898	1.93846e-05	0.000521513
ENSG00000169499	PLEKHA2	3026.65	0.251505	1.94301e-05	0.000522337
ENSG00000176014	TUBB6	1358.76	0.700714	1.94948e-05	0.000523676
ENSG00000196189	SEMA4A	1108.23	-0.516261	1.96093e-05	0.000526349
ENSG00000254300	LINC01111	1.79526	1.51268	1.96459e-05	0.000526931
ENSG00000118523	CCN2	5556.19	0.647136	1.96968e-05	0.000527893
ENSG00000135766	EGLN1	5836.79	-0.170313	1.9768e-05	0.000528993
ENSG00000255528	AP003123.1	1.75183	1.85709	1.97616e-05	0.000528993
ENSG00000164338	UTP15	690.546	0.190216	1.982e-05	0.000529981
ENSG00000215811	BTNL10	4.35405	0.654071	1.98491e-05	0.000530357
ENSG00000179044	EXOC3L1	186.656	0.340499	2.00542e-05	0.000535428
ENSG00000130294	KIF1A	43795.8	-0.382714	2.00997e-05	0.000535829
ENSG00000274641	H2BC17	4.7844	0.797143	2.00978e-05	0.000535829
ENSG00000135074	ADAM19	692.71	0.581068	2.01963e-05	0.00053637
ENSG00000138587	MNS1	364.919	0.379064	2.01599e-05	0.00053637
ENSG00000140043	PTGR2	1431.96	-0.264897	2.01674e-05	0.00053637
ENSG00000148719	DNAJB12	3017.98	-0.163615	2.01402e-05	0.00053637
ENSG00000217555	CKLF	294.416	0.254082	2.0194e-05	0.00053637
ENSG00000140481	CCDC33	7.94095	1.03074	2.02282e-05	0.000536812
ENSG00000177699	AC011944.1	14.0241	-0.695957	2.02616e-05	0.000537292
ENSG00000164032	H2AZ1	5665.19	0.247029	2.0291e-05	0.000537666
ENSG00000261609	GAN	2890.16	-0.297666	2.03161e-05	0.000537924
ENSG00000259134	LINC00924	46.1807	0.591807	2.0376e-05	0.000539103
ENSG00000277382	AC005837.4	1.28021	1.05987	2.03984e-05	0.000539291
ENSG00000273812	BX640514.2	1.62609	1.34749	2.07253e-05	0.000547521
ENSG00000250331	LINC01340	4.43266	0.828875	2.09877e-05	0.000554039
ENSG00000231811	AL159166.1	0.997942	1.20311	2.10966e-05	0.000556495
ENSG00000198523	PLN	220.999	0.988265	2.11437e-05	0.000556523
ENSG00000272777	AC019131.2	92.6512	-0.26355	2.11302e-05	0.000556523
ENSG00000273786	AC020658.4	2.2081	0.98189	2.11452e-05	0.000556523
ENSG00000229316	HMGB1P45	1.14785	2.0394	2.12494e-05	0.000558846
ENSG00000123496	IL13RA2	214.315	1.2441	2.13082e-05	0.000559974
ENSG00000165669	FAM204A	2004.95	-0.184194	2.15665e-05	0.000566339
ENSG00000105447	GRWD1	1416.16	0.261931	2.16252e-05	0.000567455
ENSG00000137745	MMP13	2.03839	1.87376	2.16853e-05	0.000568608
ENSG00000100558	PLEK2	24.7051	0.785363	2.179e-05	0.000570853
ENSG00000102445	RUBCNL	477.724	0.668885	2.18034e-05	0.000570853
ENSG00000151778	SERP2	1282.87	-0.310684	2.18711e-05	0.000572199
ENSG00000067082	KLF6	4360.33	0.425867	2.19382e-05	0.000573526
ENSG00000077498	TYR	0.827546	2.04711	2.20908e-05	0.000577088
ENSG00000161653	NAGS	109.454	0.452289	2.21323e-05	0.000577741
ENSG00000164543	STK17A	2222.45	0.340765	2.21616e-05	0.000578077
ENSG00000132031	MATN3	322.423	0.409759	2.22202e-05	0.000579176
ENSG00000183814	LIN9	311.234	0.288103	2.22461e-05	0.000579421
ENSG00000137561	TTPA	245.094	-0.646219	2.23514e-05	0.000581732
ENSG00000138658	ZGRF1	344.788	0.374142	2.23856e-05	0.000581929
ENSG00000164520	RAET1E	15.7949	0.440973	2.23921e-05	0.000581929
ENSG00000134242	PTPN22	28.4743	0.799475	2.24662e-05	0.0005833
ENSG00000248693	LINC02100	2.14141	1.47388	2.2478e-05	0.0005833
ENSG00000256663	AC112777.1	71.5847	0.562599	2.25993e-05	0.000586015
ENSG00000203876	ADD3-AS1	98.6887	-0.472989	2.2619e-05	0.000586092
ENSG00000179873	NLRP11	8.53288	0.943057	2.26515e-05	0.000586502
ENSG00000231748	AL596223.2	1.71839	-1.25237	2.27646e-05	0.000588997
ENSG00000110628	SLC22A18	240.485	0.46485	2.286e-05	0.000591028
ENSG00000023445	BIRC3	208.864	0.649995	2.29196e-05	0.000592133
ENSG00000198464	ZNF480	749.362	0.244179	2.29401e-05	0.000592228
ENSG00000128609	NDUFA5	5610.69	-0.234824	2.35401e-05	0.000607273
ENSG00000230869	AGAP10P	14.6407	-0.478323	2.37649e-05	0.000612622
ENSG00000196747	H2AC13	2.54018	1.19489	2.39057e-05	0.000615801
ENSG00000130402	ACTN4	12260.8	0.298303	2.39291e-05	0.000615951
ENSG00000230319	TTLL1-AS1	91.3471	-0.287256	2.41729e-05	0.00062177
ENSG00000126945	HNRNPH2	7082.87	-0.149043	2.42097e-05	0.000622262
ENSG00000136141	LRCH1	785.027	0.262317	2.43234e-05	0.000624728
ENSG00000103855	CD276	3078.99	0.416811	2.44143e-05	0.000626603
ENSG00000183723	CMTM4	7312.88	-0.319657	2.4513e-05	0.000628679
ENSG00000101346	POFUT1	4143.92	0.224815	2.45387e-05	0.000628878
ENSG00000167286	CD3D	19.6671	0.944328	2.4858e-05	0.000636596
ENSG00000173852	DPY19L1	3646.8	0.424745	2.48789e-05	0.000636667
ENSG00000151743	AMN1	547.183	-0.27274	2.4958e-05	0.000638226
ENSG00000100345	MYH9	16114.7	0.327529	2.51526e-05	0.000642271
ENSG00000204516	MICB	116.678	0.552054	2.51527e-05	0.000642271
ENSG00000111405	ENDOU	176.735	-0.574549	2.52728e-05	0.000644558
ENSG00000196757	ZNF700	428.404	0.207622	2.52789e-05	0.000644558
ENSG00000011638	TMEM159	277.85	0.49407	2.53523e-05	0.000645492
ENSG00000144152	FBLN7	255.206	0.885042	2.53383e-05	0.000645492
ENSG00000034713	GABARAPL2	12350.8	-0.221799	2.54663e-05	0.000647925
ENSG00000144821	MYH15	418.739	-0.55344	2.5555e-05	0.000649712
ENSG00000171867	PRNP	19891.1	-0.32555	2.56283e-05	0.000650633
ENSG00000176842	IRX5	53.4206	1.10098	2.56137e-05	0.000650633
ENSG00000010292	NCAPD2	3511.98	0.371249	2.5964e-05	0.00065868
ENSG00000049246	PER3	2935.88	-0.41394	2.62891e-05	0.000666445
ENSG00000110448	CD5	30.8651	0.664167	2.63383e-05	0.000667211
ENSG00000086619	ERO1B	1051.17	-0.230959	2.65013e-05	0.000670857
ENSG00000275367	AC092111.1	1174.21	-0.413391	2.66018e-05	0.000672916
ENSG00000136158	SPRY2	3357.75	0.442724	2.66405e-05	0.000673412
ENSG00000155530	LRGUK	43.9446	0.71059	2.67829e-05	0.000676449
ENSG00000166275	BORCS7	2231.65	-0.263542	2.67992e-05	0.000676449
ENSG00000248698	LINC01085	38.164	-0.514003	2.68609e-05	0.000677519
ENSG00000089057	SLC23A2	10430	-0.264203	2.68841e-05	0.000677618
ENSG00000172602	RND1	1545.52	-0.41683	2.69185e-05	0.000677999
ENSG00000261189	AL031058.1	8.77045	0.592957	2.69583e-05	0.000678514
ENSG00000164778	EN2	124.066	0.865932	2.7097e-05	0.000681518
ENSG00000226287	TMEM191A	30.8962	-0.753733	2.71801e-05	0.000683118
ENSG00000141696	P3H4	1375.88	0.313801	2.7491e-05	0.000690439
ENSG00000159110	IFNAR2	923.7	0.229224	2.77451e-05	0.000696323
ENSG00000198060	MARCHF5	2808.24	-0.1828	2.80168e-05	0.000702641
ENSG00000166349	RAG1	29.7634	0.372922	2.81672e-05	0.000705907
ENSG00000149527	PLCH2	1190.71	-0.611175	2.82781e-05	0.000708182
ENSG00000106113	CRHR2	42.7518	-0.881544	2.83505e-05	0.00070848
ENSG00000140853	NLRC5	1209.26	0.496768	2.83325e-05	0.00070848
ENSG00000261371	PECAM1	3262.24	0.403275	2.8314e-05	0.00070848
ENSG00000162174	ASRGL1	3063.09	-0.312495	2.84469e-05	0.000710384
ENSG00000116285	ERRFI1	1364.67	0.372802	2.86058e-05	0.000713844
ENSG00000204688	OR2H1	1.09485	1.27007	2.88566e-05	0.000719593
ENSG00000204116	CHIC1	1166.66	-0.279157	2.8953e-05	0.000721485
ENSG00000062716	VMP1	3868.82	0.33397	2.90532e-05	0.000723467
ENSG00000166341	DCHS1	3130.56	0.435372	2.90899e-05	0.000723868
ENSG00000257017	HP	29.3334	1.1665	2.92016e-05	0.000726135
ENSG00000048162	NOP16	795.991	0.210416	2.93378e-05	0.000727974
ENSG00000235618	FAM21EP	44.5178	-0.351098	2.93313e-05	0.000727974
ENSG00000279970	AC023024.2	154.203	-0.565447	2.93134e-05	0.000727974
ENSG00000131668	BARX1	6.09472	1.15275	2.93797e-05	0.000728501
ENSG00000227051	C14orf132	16222.5	-0.428175	2.95151e-05	0.000731341
ENSG00000279398	AL078596.1	14.2962	0.765962	2.96135e-05	0.000733262
ENSG00000196684	HSH2D	16.2353	0.86503	2.97753e-05	0.000736751
ENSG00000231682	LINC01891	0.689293	1.74923	2.99175e-05	0.000739748
ENSG00000160193	WDR4	472.861	0.199348	2.99922e-05	0.000741074
ENSG00000008952	SEC62	11956.5	-0.178361	3.01272e-05	0.000743885
ENSG00000099246	RAB18	7626.69	-0.242022	3.03248e-05	0.000748239
ENSG00000149503	INCENP	1143.22	0.255041	3.05816e-05	0.000754046
ENSG00000165678	GHITM	10806.7	-0.257711	3.06037e-05	0.00075406
ENSG00000069011	PITX1	43.6296	1.09629	3.06987e-05	0.000755873
ENSG00000122687	MRM2	1656.64	0.1824	3.07509e-05	0.000756627
ENSG00000279722	AC007342.7	256.942	-0.252662	3.08546e-05	0.000758646
ENSG00000149573	MPZL2	114.771	0.808497	3.09662e-05	0.000760859
ENSG00000091127	PUS7	649.015	0.290521	3.13721e-05	0.000770294
ENSG00000133106	EPSTI1	369.191	0.664808	3.14163e-05	0.00077084
ENSG00000167747	C19orf48	1363.4	0.339367	3.14395e-05	0.000770872
ENSG00000167508	MVD	3107.24	-0.32244	3.15964e-05	0.000773896
ENSG00000265657	MIR3151	11.786	0.747128	3.16069e-05	0.000773896
ENSG00000224729	PCOLCE-AS1	13.6574	0.625215	3.17046e-05	0.000775207
ENSG00000130303	BST2	2546.08	0.635183	3.20359e-05	0.000782764
ENSG00000253642	AF279873.3	23.0466	0.729807	3.22113e-05	0.000786501
ENSG00000036530	CYP46A1	1883.11	-0.49555	3.23778e-05	0.000790018
ENSG00000146263	MMS22L	471.494	0.254526	3.2604e-05	0.000794692
ENSG00000274213	AC015912.3	10.86	0.689636	3.26146e-05	0.000794692
ENSG00000117385	P3H1	884.215	0.339246	3.27242e-05	0.000795708
ENSG00000160588	MPZL3	52.5298	0.439028	3.26954e-05	0.000795708
ENSG00000173950	XXYLT1	1118.27	0.237372	3.2707e-05	0.000795708
ENSG00000204209	DAXX	3399.92	0.164143	3.28627e-05	0.000798522
ENSG00000239713	APOBEC3G	244.209	0.546582	3.28878e-05	0.000798581
ENSG00000068654	POLR1A	3947.27	0.184645	3.29782e-05	0.000799669
ENSG00000213024	NUP62	3408.75	0.24496	3.29564e-05	0.000799669
ENSG00000167244	IGF2	1746.75	0.672701	3.30874e-05	0.000801718
ENSG00000248848	PPBPP2	2.07064	-0.887482	3.31083e-05	0.000801718
ENSG00000103266	STUB1	2947.94	-0.206634	3.31699e-05	0.000802657
ENSG00000074603	DPP8	4660.18	-0.225275	3.31947e-05	0.000802704
ENSG00000235652	FBXO30-DT	481.426	-0.329576	3.33938e-05	0.000806797
ENSG00000253893	FAM85B	7.60274	-0.698755	3.34242e-05	0.000806797
ENSG00000267521	AC016168.1	2.91341	1.35034	3.34329e-05	0.000806797
ENSG00000144369	FAM171B	8905.63	-0.340962	3.38204e-05	0.00081559
ENSG00000135111	TBX3	388.498	0.446682	3.38529e-05	0.000815814
ENSG00000163597	SNHG16	670.064	0.238963	3.39341e-05	0.00081721
ENSG00000134548	SPX	1715.69	-0.864706	3.40172e-05	0.000818649
ENSG00000106638	TBL2	1816.46	0.178008	3.42029e-05	0.000822555
ENSG00000109705	NKX3-2	23.639	1.02176	3.42467e-05	0.000822925
ENSG00000121075	TBX4	9.37541	0.866072	3.42886e-05	0.000822925
ENSG00000196182	STK40	2755.58	0.394496	3.42869e-05	0.000822925
ENSG00000166821	PEX11A	1027.91	-0.263519	3.45593e-05	0.000828858
ENSG00000184058	TBX1	24.5035	0.685819	3.4625e-05	0.000829615
ENSG00000196152	ZNF79	322.193	0.174012	3.46799e-05	0.000829615
ENSG00000243069	ARHGEF26-AS1	1695.05	-0.374134	3.46853e-05	0.000829615
ENSG00000268658	LINC00664	43.27	0.614756	3.46748e-05	0.000829615
ENSG00000177302	TOP3A	1622.08	0.182866	3.48663e-05	0.000833375
ENSG00000166886	NAB2	1884.97	0.298881	3.49497e-05	0.000834801
ENSG00000130182	ZSCAN10	12.5773	-0.960014	3.50607e-05	0.000836884
ENSG00000170323	FABP4	57.4017	0.828401	3.53863e-05	0.000844082
ENSG00000180785	OR51E1	7.8543	1.10928	3.56665e-05	0.000850189
ENSG00000117480	FAAH	1331.31	-0.439451	3.57384e-05	0.000850748
ENSG00000185686	PRAME	4.58602	1.31903	3.57365e-05	0.000850748
ENSG00000100614	PPM1A	4373.76	-0.203299	3.61099e-05	0.000859009
ENSG00000249751	ECSCR	89.3598	0.541819	3.61794e-05	0.00086008
ENSG00000233818	AP000695.2	3.17989	0.864556	3.62122e-05	0.000860279
ENSG00000133460	SLC2A11	937.772	-0.234583	3.63206e-05	0.000861721
ENSG00000148468	FAM171A1	7927.17	-0.326051	3.6322e-05	0.000861721
ENSG00000198408	OGA	11576.8	-0.196705	3.63635e-05	0.000862125
ENSG00000179627	ZBTB42	267.23	0.589886	3.64885e-05	0.000864505
ENSG00000250432	FAM242C	6.9301	0.832237	3.66855e-05	0.000868586
ENSG00000132016	BRME1	549.576	0.333556	3.67943e-05	0.000870574
ENSG00000090339	ICAM1	789.068	0.711688	3.68877e-05	0.000872198
ENSG00000223486	AC092198.1	4.70707	0.986051	3.69972e-05	0.000874199
ENSG00000276170	AC244153.1	5.10624	0.741258	3.71445e-05	0.000877089
ENSG00000169951	ZNF764	474.874	0.161369	3.71901e-05	0.000877577
ENSG00000102245	CD40LG	5.29369	0.991604	3.73202e-05	0.000878876
ENSG00000203685	STUM	4126.38	-0.56323	3.73115e-05	0.000878876
ENSG00000267534	S1PR2	630.639	0.38036	3.7313e-05	0.000878876
ENSG00000216490	IFI30	24.0456	0.761688	3.7525e-05	0.000883108
ENSG00000134333	LDHA	8108.46	0.486512	3.75652e-05	0.000883461
ENSG00000280594	BTG3-AS1	55.9489	0.499083	3.78756e-05	0.000890164
ENSG00000136688	IL36G	1.22805	1.32314	3.80056e-05	0.000891432
ENSG00000138029	HADHB	12508.1	-0.266176	3.79822e-05	0.000891432
ENSG00000150893	FREM2	854.165	0.853308	3.79686e-05	0.000891432
ENSG00000125798	FOXA2	2.91148	1.5425	3.81056e-05	0.000893182
ENSG00000204140	CLPSL1	1.87836	-1.28252	3.81652e-05	0.000893982
ENSG00000163191	S100A11	2071.93	0.631284	3.83436e-05	0.000897562
ENSG00000205208	C4orf46	449.611	0.234314	3.84142e-05	0.000898616
ENSG00000105642	KCNN1	1024.24	-0.547392	3.85298e-05	0.000900721
ENSG00000197019	SERTAD1	683.144	0.475894	3.85841e-05	0.000901389
ENSG00000141867	BRD4	5671.79	0.171734	3.86665e-05	0.000902158
ENSG00000229415	SFTA3	4.11241	-0.545356	3.86683e-05	0.000902158
ENSG00000245694	CRNDE	190.977	0.921156	3.87879e-05	0.000904348
ENSG00000196503	ARL9	33.1896	0.942737	3.89279e-05	0.00090701
ENSG00000254503	AC010319.1	7.77095	0.585855	3.90145e-05	0.000908424
ENSG00000186453	FAM228A	27.369	-0.327784	3.93587e-05	0.000915834
ENSG00000242061	AL160314.1	4.46247	-0.68014	3.94207e-05	0.000916669
ENSG00000186710	CFAP73	34.7896	0.913169	3.94767e-05	0.000917364
ENSG00000142856	ITGB3BP	408.026	0.345145	3.96712e-05	0.000921274
ENSG00000263586	HID1-AS1	14.5222	0.485889	4.00639e-05	0.000929779
ENSG00000151366	NDUFC2	3196.42	-0.206266	4.04331e-05	0.000937729
ENSG00000167191	GPRC5B	42886.8	-0.33927	4.04675e-05	0.000937906
ENSG00000206503	HLA-A	27147.5	0.440275	4.05765e-05	0.000939195
ENSG00000273162	AL133215.2	11.816	0.525926	4.05582e-05	0.000939195
ENSG00000112763	BTN2A1	1552.75	0.158675	4.07364e-05	0.000942274
ENSG00000120800	UTP20	1399.64	0.20544	4.08569e-05	0.000944439
ENSG00000260855	AL591848.3	251.396	-0.268358	4.10279e-05	0.000947768
ENSG00000188501	LCTL	75.5575	0.682209	4.12832e-05	0.000953041
ENSG00000088035	ALG6	547.8	0.283385	4.20084e-05	0.000969144
ENSG00000230067	HSPD1P6	4.68814	0.788609	4.20493e-05	0.000969451
ENSG00000124562	SNRPC	2649.64	0.187797	4.20783e-05	0.000969485
ENSG00000172461	FUT9	4039.52	-0.465127	4.22658e-05	0.000973167
ENSG00000160401	CFAP157	121.086	0.403652	4.24115e-05	0.000975881
ENSG00000162614	NEXN	298.707	0.552648	4.24529e-05	0.000976195
ENSG00000178425	NT5DC1	1088.49	-0.41957	4.25764e-05	0.000976477
ENSG00000241634	AC069499.1	12.469	0.506753	4.25317e-05	0.000976477
ENSG00000255184	AP004607.6	10.4206	-0.959272	4.25712e-05	0.000976477
ENSG00000275632	AL035461.2	54.157	0.433072	4.25107e-05	0.000976477
ENSG00000168454	TXNDC2	25.0288	0.446765	4.28617e-05	0.00098238
ENSG00000188042	ARL4C	3044.6	0.620108	4.29198e-05	0.000983071
ENSG00000122565	CBX3	8792.42	0.179432	4.30501e-05	0.000984136
ENSG00000141753	IGFBP4	2461.06	0.50813	4.30504e-05	0.000984136
ENSG00000168405	CMAHP	140.995	0.470225	4.30163e-05	0.000984136
ENSG00000169299	PGM2	1086.9	0.300648	4.31937e-05	0.00098677
ENSG00000163171	CDC42EP3	659.954	0.42971	4.34101e-05	0.000990426
ENSG00000171989	LDHAL6B	1.65314	0.998838	4.33883e-05	0.000990426
ENSG00000169188	APEX2	1051.22	0.16028	4.36088e-05	0.000994315
ENSG00000110848	CD69	105.922	0.772432	4.37131e-05	0.000996045
ENSG00000272183	AC005041.3	5.29089	0.637523	4.38671e-05	0.000998907
ENSG00000232034	AC092168.2	0.769565	1.15802	4.39148e-05	0.000999347
ENSG00000225765	LINC01831	9.24625	0.919941	4.39449e-05	0.000999383
ENSG00000273226	AL391834.2	151.604	-0.349757	4.41602e-05	0.00100363
ENSG00000119408	NEK6	3086.68	0.434454	4.41911e-05	0.00100368
ENSG00000258227	CLEC5A	103.86	1.08222	4.43071e-05	0.00100567
ENSG00000089847	ANKRD24	789.717	-0.474298	4.45354e-05	0.0010102
ENSG00000213373	LINC00671	15.724	-0.800188	4.45694e-05	0.00101032
ENSG00000182551	ADI1	3636.47	-0.254755	4.48536e-05	0.0010161
ENSG00000138172	CALHM2	554.556	0.306249	4.55736e-05	0.00103175
ENSG00000170837	GPR27	1126.73	-0.604561	4.61642e-05	0.00104378
ENSG00000256262	USP30-AS1	8.70344	0.798809	4.61643e-05	0.00104378
ENSG00000164610	RP9	468.888	0.206241	4.62249e-05	0.00104447
ENSG00000267583	AC007998.3	5.10619	0.689643	4.70634e-05	0.00106274
ENSG00000071575	TRIB2	6526.21	0.44864	4.74954e-05	0.00107119
ENSG00000073282	TP63	21.4808	0.639201	4.74985e-05	0.00107119
ENSG00000075429	CACNG5	14.8487	1.36544	4.75854e-05	0.00107178
ENSG00000142677	IL22RA1	5.78651	0.943987	4.75857e-05	0.00107178
ENSG00000164220	F2RL2	50.6942	0.873979	4.77213e-05	0.00107414
ENSG00000136895	GARNL3	1123.4	-0.341255	4.78141e-05	0.00107485
ENSG00000255455	AP003486.1	1125.68	-0.212008	4.77996e-05	0.00107485
ENSG00000152990	ADGRA3	5171.84	-0.268391	4.79193e-05	0.00107653
ENSG00000251679	AC073848.1	2.51391	-0.818357	4.80179e-05	0.00107806
ENSG00000225940	C5orf67	4.76541	0.813521	4.83005e-05	0.00108371
ENSG00000049860	HEXB	2252.96	0.304035	4.83328e-05	0.00108374
ENSG00000169851	PCDH7	3218.55	-0.461848	4.84918e-05	0.00108661
ENSG00000167785	ZNF558	1530.39	0.228386	4.87657e-05	0.00109205
ENSG00000153246	PLA2R1	109.758	0.671544	4.88382e-05	0.00109298
ENSG00000170166	HOXD4	20.5207	1.24765	4.93345e-05	0.00110338
ENSG00000170454	KRT75	4.3166	1.38096	4.95031e-05	0.00110645
ENSG00000081923	ATP8B1	137.164	0.475382	4.97134e-05	0.00111045
ENSG00000102104	RS1	29.7576	-0.845953	4.98136e-05	0.00111198
ENSG00000005884	ITGA3	2072.48	0.513752	4.99392e-05	0.00111407
ENSG00000255883	FUNDC2P1	27.5181	-0.345885	5.02602e-05	0.00112052
ENSG00000267919	AC009955.2	4.30034	0.933679	5.06934e-05	0.00112946
ENSG00000262636	AC099489.2	0.876412	1.05438	5.08125e-05	0.0011314
ENSG00000122641	INHBA	259.89	0.727609	5.08472e-05	0.00113145
ENSG00000166265	CYYR1	539.321	0.353924	5.10896e-05	0.00113613
ENSG00000188486	H2AX	3006.18	0.337573	5.12803e-05	0.00113965
ENSG00000136026	CKAP4	3349.64	0.223069	5.15852e-05	0.00114498
ENSG00000275120	AC048382.5	63.0594	-0.341346	5.15538e-05	0.00114498
ENSG00000205129	C4orf47	108.639	0.603482	5.17783e-05	0.00114801
ENSG00000271904	AC091826.2	21.9169	-0.544575	5.1787e-05	0.00114801
ENSG00000087258	GNAO1	18246.8	-0.300726	5.19323e-05	0.0011505
ENSG00000237605	DYRK3-AS1	5.06109	0.627927	5.21491e-05	0.00115458
ENSG00000165588	OTX2	1.62113	2.0071	5.22962e-05	0.00115678
ENSG00000176933	TOB2P1	28.2805	0.524596	5.23147e-05	0.00115678
ENSG00000115085	ZAP70	57.4508	0.599776	5.23873e-05	0.00115766
ENSG00000143546	S100A8	236.611	0.948421	5.28253e-05	0.00116587
ENSG00000235489	DBF4P1	3.72068	0.560984	5.2798e-05	0.00116587
ENSG00000000460	C1orf112	276.572	0.280455	5.28985e-05	0.00116676
ENSG00000113851	CRBN	3214.09	-0.16489	5.32617e-05	0.00117403
ENSG00000234111	LINC02433	2.51723	-1.66553	5.33282e-05	0.00117476
ENSG00000072310	SREBF1	7989.21	-0.430652	5.34135e-05	0.0011759
ENSG00000150048	CLEC1A	118.72	0.402378	5.34619e-05	0.00117623
ENSG00000253304	TMEM200B	42.3113	0.436746	5.37315e-05	0.00118084
ENSG00000276418	AC036214.3	9.07085	0.490145	5.37386e-05	0.00118084
ENSG00000115241	PPM1G	6440.9	0.159786	5.39321e-05	0.00118361
ENSG00000178460	MCMDC2	256.524	-0.323858	5.38985e-05	0.00118361
ENSG00000126453	BCL2L12	188.779	0.470968	5.41081e-05	0.00118673
ENSG00000079332	SAR1A	6394.46	-0.140478	5.43574e-05	0.00119071
ENSG00000233319	PPIAP32	1.71338	-0.802546	5.43375e-05	0.00119071
ENSG00000247228	AC009060.1	0.761881	1.73811	5.44368e-05	0.00119171
ENSG00000100191	SLC5A4	21.0115	0.520502	5.45711e-05	0.0011939
ENSG00000171793	CTPS1	1244.71	0.309836	5.46225e-05	0.00119422
ENSG00000250241	AC105383.1	268.342	-0.410301	5.46533e-05	0.00119422
ENSG00000272081	AC008972.2	13.0218	0.469275	5.47523e-05	0.00119564
ENSG00000276269	AL355974.2	72.3913	0.861707	5.49955e-05	0.0012002
ENSG00000138375	SMARCAL1	1191.99	0.120911	5.50772e-05	0.00120124
ENSG00000100478	AP4S1	1013.93	-0.225968	5.52394e-05	0.00120403
ENSG00000276007	AC079414.3	118.028	-0.344465	5.53206e-05	0.00120505
ENSG00000027075	PRKCH	676.509	0.301144	5.53851e-05	0.00120571
ENSG00000147113	DIPK2B	811.264	0.336431	5.55332e-05	0.00120818
ENSG00000158486	DNAH3	5.60892	0.874171	5.57666e-05	0.00121251
ENSG00000070495	JMJD6	1555.53	0.185431	5.61004e-05	0.00121901
ENSG00000100314	CABP7	390.134	0.724304	5.62984e-05	0.00122256
ENSG00000089101	CFAP61	144.366	0.624981	5.6641e-05	0.00122924
ENSG00000151962	RBM46	8.48533	1.00882	5.68115e-05	0.00123218
ENSG00000136286	MYO1G	128.996	0.668474	5.71092e-05	0.00123484
ENSG00000196391	ZNF774	471.136	-0.289984	5.71449e-05	0.00123484
ENSG00000197879	MYO1C	1797.94	0.297708	5.70669e-05	0.00123484
ENSG00000256209	AC073578.1	1.36022	1.11617	5.70368e-05	0.00123484
ENSG00000260661	AC116903.2	4.31889	-0.708018	5.7132e-05	0.00123484
ENSG00000277135	AC012409.3	2.49282	1.28558	5.71121e-05	0.00123484
ENSG00000108001	EBF3	24.9058	0.681634	5.72441e-05	0.00123622
ENSG00000100532	CGRRF1	1086.01	-0.177863	5.7307e-05	0.00123682
ENSG00000237187	NR2F1-AS1	1844.48	-0.246004	5.75431e-05	0.00124115
ENSG00000109654	TRIM2	11346.5	-0.314861	5.76718e-05	0.00124316
ENSG00000173875	ZNF791	1690.66	0.139598	5.78766e-05	0.00124681
ENSG00000116717	GADD45A	2263.99	0.640442	5.80783e-05	0.00125039
ENSG00000138669	PRKG2	215.813	-0.832438	5.81542e-05	0.00125126
ENSG00000280217	AC126564.1	48.9496	-1.10913	5.82997e-05	0.00125362
ENSG00000248538	AC022784.1	2.95942	-0.908878	5.85007e-05	0.00125718
ENSG00000104671	DCTN6	2758.49	-0.164396	5.92647e-05	0.00127281
ENSG00000150625	GPM6A	62159.7	-0.296947	5.95099e-05	0.0012773
ENSG00000234022	AC008278.2	1.3716	0.990304	5.95548e-05	0.00127748
ENSG00000128165	ADM2	24.4183	0.698827	5.96128e-05	0.00127795
ENSG00000228718	LINC02521	1.54801	1.23984	5.96557e-05	0.00127809
ENSG00000197442	MAP3K5	5116.15	-0.325349	5.97233e-05	0.00127876
ENSG00000143387	CTSK	620.136	0.5768	6.02093e-05	0.00128838
ENSG00000116815	CD58	270.361	0.548588	6.03141e-05	0.00128983
ENSG00000073150	PANX2	604.127	-0.582045	6.05899e-05	0.00129452
ENSG00000156299	TIAM1	3704.43	-0.297966	6.06067e-05	0.00129452
ENSG00000232555	AC104088.1	11.0963	-0.704995	6.07232e-05	0.00129622
ENSG00000197901	SLC22A6	291.658	-0.714919	6.10223e-05	0.00130102
ENSG00000279039	AC011447.6	8.92856	0.570267	6.09906e-05	0.00130102
ENSG00000091490	SEL1L3	985.576	0.805485	6.11385e-05	0.00130271
ENSG00000151623	NR3C2	1412.47	-0.411115	6.12177e-05	0.0013036
ENSG00000163364	LINC01116	107.23	0.855779	6.14868e-05	0.00130854
ENSG00000085552	IGSF9	93.6548	0.503098	6.21566e-05	0.00132199
ENSG00000136986	DERL1	3243.41	0.187208	6.25304e-05	0.00132767
ENSG00000174279	EVX2	13.3612	1.41787	6.25395e-05	0.00132767
ENSG00000205177	C11orf91	5.67139	0.626103	6.25747e-05	0.00132767
ENSG00000226419	SLC16A1-AS1	152.651	0.318811	6.25744e-05	0.00132767
ENSG00000143748	NVL	1099.62	0.175657	6.30156e-05	0.00133622
ENSG00000133641	C12orf29	1394.45	-0.193206	6.31652e-05	0.00133858
ENSG00000172071	EIF2AK3	1298.26	0.237992	6.33881e-05	0.0013425
ENSG00000162775	RBM15	550.55	0.197446	6.3689e-05	0.00134806
ENSG00000115596	WNT6	25.74	0.577044	6.38621e-05	0.00135091
ENSG00000155275	TRMT44	465.957	0.171013	6.49542e-05	0.00137318
ENSG00000257002	AP000438.1	4.83852	-0.638939	6.52194e-05	0.00137796
ENSG00000176956	LY6H	1661.33	-0.680821	6.55341e-05	0.00138339
ENSG00000177576	C18orf32	1049.25	-0.171819	6.55549e-05	0.00138339
ENSG00000168743	NPNT	1306.08	0.922338	6.56163e-05	0.00138385
ENSG00000108829	LRRC59	4780.75	0.174476	6.63294e-05	0.00139805
ENSG00000143570	SLC39A1	4667.04	0.250835	6.68993e-05	0.00140922
ENSG00000092096	SLC22A17	21949.1	-0.272155	6.69463e-05	0.00140936
ENSG00000186310	NAP1L3	5972.19	-0.359542	6.73238e-05	0.00141646
ENSG00000137831	UACA	1331.57	0.35027	6.74715e-05	0.00141872
ENSG00000140479	PCSK6	2607.78	-0.618749	6.77646e-05	0.00142403
ENSG00000135763	URB2	943.884	0.21218	6.79558e-05	0.00142653
ENSG00000143107	FNDC7	25.2551	0.713724	6.79648e-05	0.00142653
ENSG00000227440	ATP5MC1P4	1.51337	0.920295	6.85248e-05	0.00143742
ENSG00000108950	FAM20A	162.849	0.659877	6.85774e-05	0.00143767
ENSG00000204560	DHX16	2028.73	0.124429	6.86531e-05	0.0014384
ENSG00000168496	FEN1	1512.94	0.274003	6.95149e-05	0.00145559
ENSG00000145216	FIP1L1	2857.91	0.287829	6.96576e-05	0.00145771
ENSG00000166707	ZCCHC18	683.008	-0.322831	6.99e-05	0.00146191
ENSG00000219404	AL359694.1	0.859657	1.207	7.0508e-05	0.00147287
ENSG00000271156	AC090578.2	6.34628	-0.502343	7.04768e-05	0.00147287
ENSG00000161048	NAPEPLD	2165.81	-0.224049	7.07121e-05	0.0014745
ENSG00000242512	LINC01206	43.9858	0.959611	7.06981e-05	0.0014745
ENSG00000256229	ZNF486	379.751	0.260078	7.06943e-05	0.0014745
ENSG00000166484	MAPK7	1674.89	0.189158	7.0786e-05	0.00147517
ENSG00000139445	FOXN4	52.4281	0.725191	7.10483e-05	0.00147976
ENSG00000279691	AC113410.3	1.97491	0.844116	7.12765e-05	0.00148363
ENSG00000104938	CLEC4M	2.52465	-1.25335	7.13644e-05	0.00148458
ENSG00000038945	MSR1	966.476	0.680094	7.18502e-05	0.0014938
ENSG00000164172	MOCS2	4134.61	-0.189476	7.203e-05	0.00149666
ENSG00000224195	AC022400.1	31.8613	-0.470592	7.21007e-05	0.00149724
ENSG00000183386	FHL3	1079.68	0.398343	7.22318e-05	0.00149908
ENSG00000184984	CHRM5	84.3533	-0.937334	7.23306e-05	0.00150024
ENSG00000151360	ALLC	4.66892	0.862919	7.23972e-05	0.00150071
ENSG00000169903	TM4SF4	1.11934	1.74999	7.24388e-05	0.00150071
ENSG00000187800	PEAR1	401.627	0.374025	7.273e-05	0.00150586
ENSG00000196611	MMP1	8.37633	1.2971	7.29974e-05	0.0015105
ENSG00000137656	BUD13	1107.84	0.148967	7.30608e-05	0.00151093
ENSG00000146966	DENND2A	5114.67	0.423374	7.33889e-05	0.00151682
ENSG00000107902	LHPP	4438.57	-0.418332	7.39935e-05	0.00152842
ENSG00000115415	STAT1	7917.88	0.488547	7.41242e-05	0.00153022
ENSG00000160654	CD3G	14.093	0.810543	7.42058e-05	0.001531
ENSG00000110492	MDK	2169.31	0.608188	7.45529e-05	0.00153726
ENSG00000155265	GOLGA7B	2194.83	-0.595479	7.53814e-05	0.00155252
ENSG00000178752	ERFE	129.13	0.629009	7.53525e-05	0.00155252
ENSG00000182890	GLUD2	218.027	-0.378333	7.55349e-05	0.00155386
ENSG00000221823	PPP3R1	4259.06	-0.346163	7.55296e-05	0.00155386
ENSG00000214413	BBIP1	1127.42	-0.206998	7.61655e-05	0.00156516
ENSG00000236154	AL450311.1	56.3093	-0.616377	7.6173e-05	0.00156516
ENSG00000128567	PODXL	6049.72	0.321473	7.63513e-05	0.00156699
ENSG00000256006	AC084117.1	1.69054	1.01139	7.63357e-05	0.00156699
ENSG00000107829	FBXW4	4342.12	-0.291808	7.65708e-05	0.00157057
ENSG00000176387	HSD11B2	78.6838	0.464228	7.69914e-05	0.00157698
ENSG00000180385	EMC3-AS1	116.653	0.329553	7.69844e-05	0.00157698
ENSG00000189050	RNFT1	404.834	0.236575	7.7018e-05	0.00157698
ENSG00000115761	NOL10	1266.81	0.149147	7.71022e-05	0.00157779
ENSG00000185155	MIXL1	10.8612	0.655695	7.73648e-05	0.00158224
ENSG00000196812	ZSCAN16	230.22	0.220621	7.7421e-05	0.00158247
ENSG00000152359	POC5	435.385	0.154491	7.81546e-05	0.00159654
ENSG00000180914	OXTR	843.63	0.804757	7.83264e-05	0.00159912
ENSG00000254213	PRXL2AP2	7.35765	-0.489316	7.84468e-05	0.00160064
ENSG00000163874	ZC3H12A	170.313	0.469933	7.89979e-05	0.00161095
ENSG00000258900	HNRNPCP1	31.3611	0.418043	7.91339e-05	0.00161279
ENSG00000118557	PMFBP1	49.2541	0.374173	7.93331e-05	0.00161498
ENSG00000156304	SCAF4	2285.04	0.142964	7.92931e-05	0.00161498
ENSG00000221818	EBF2	24.1226	0.747998	7.96914e-05	0.00162133
ENSG00000067064	IDI1	5850.34	-0.292835	7.9747e-05	0.00162152
ENSG00000249984	AC026780.2	12.0004	-0.66874	7.99683e-05	0.00162462
ENSG00000259768	AC004943.2	209.024	0.282205	7.99918e-05	0.00162462
ENSG00000146122	DAAM2	26036.9	-0.594579	8.02431e-05	0.00162878
ENSG00000100568	VTI1B	4219.34	-0.167037	8.0359e-05	0.00162893
ENSG00000122970	IFT81	1366.08	0.212657	8.03896e-05	0.00162893
ENSG00000244509	APOBEC3C	722.167	0.532143	8.03666e-05	0.00162893
ENSG00000163739	CXCL1	64.4227	0.859815	8.06786e-05	0.00163385
ENSG00000180616	SSTR2	2422.16	-0.667581	8.08341e-05	0.00163605
ENSG00000259630	FABP5P9	2.45296	0.778744	8.10859e-05	0.0016402
ENSG00000184730	APOBR	412.777	0.524228	8.13108e-05	0.00164381
ENSG00000113719	ERGIC1	7108.09	0.18688	8.14921e-05	0.00164463
ENSG00000158850	B4GALT3	1836.75	0.169083	8.14081e-05	0.00164463
ENSG00000162814	SPATA17	131.709	0.628812	8.145e-05	0.00164463
ENSG00000198954	KIFBP	3757.65	-0.188091	8.16339e-05	0.00164655
ENSG00000113558	SKP1	20675.2	-0.17614	8.16973e-05	0.00164688
ENSG00000260139	CSPG4P13	17.4582	0.711295	8.18048e-05	0.0016481
ENSG00000120837	NFYB	2371.54	-0.151399	8.20637e-05	0.00165237
ENSG00000140379	BCL2A1	117.523	0.809799	8.23597e-05	0.00165694
ENSG00000173156	RHOD	35.4781	0.761944	8.24321e-05	0.00165694
ENSG00000205106	LINC02716	87.723	-0.527486	8.24059e-05	0.00165694
ENSG00000170961	HAS2	459.949	0.655996	8.27787e-05	0.00166287
ENSG00000259291	ZNF710-AS1	3421.06	-0.344411	8.28218e-05	0.00166287
ENSG00000197415	VEPH1	1119.66	-0.943498	8.31552e-05	0.00166861
ENSG00000233834	AC005083.1	6.08886	1.02327	8.38231e-05	0.00168105
ENSG00000116785	CFHR3	1.74882	1.01563	8.39339e-05	0.00168232
ENSG00000058262	SEC61A1	15658.4	0.211889	8.4118e-05	0.00168505
ENSG00000254338	MAFA-AS1	1.41445	1.52836	8.44079e-05	0.00168989
ENSG00000130822	PNCK	964.965	-0.593811	8.55094e-05	0.00171097
ENSG00000158604	TMED4	5407.71	0.154694	8.57747e-05	0.0017153
ENSG00000214960	CRPPA	337.87	-0.248771	8.59976e-05	0.00171878
ENSG00000006638	TBXA2R	139.463	0.433071	8.63935e-05	0.00172473
ENSG00000105499	PLA2G4C	1834.17	-0.340487	8.63803e-05	0.00172473
ENSG00000129521	EGLN3	2385.03	-0.387222	8.66249e-05	0.00172837
ENSG00000231576	MTCO2P20	0.686841	1.36147	8.682e-05	0.00173127
ENSG00000002745	WNT16	39.945	1.08992	8.72053e-05	0.00173797
ENSG00000141279	NPEPPS	7479.2	-0.153074	8.77975e-05	0.00174878
ENSG00000100276	RASL10A	1732.59	-0.60898	8.78562e-05	0.00174896
ENSG00000185507	IRF7	754.288	0.539175	8.81459e-05	0.00175373
ENSG00000140995	DEF8	4367.79	-0.137889	8.83385e-05	0.00175657
ENSG00000122121	XPNPEP2	39.8797	0.516851	8.94039e-05	0.00177575
ENSG00000275468	AC004678.1	3.65451	0.634723	8.93699e-05	0.00177575
ENSG00000104388	RAB2A	11399.9	-0.184452	8.95347e-05	0.00177734
ENSG00000142002	DPP9	2487.21	0.21233	8.97707e-05	0.00178102
ENSG00000167880	EVPL	21.9063	-0.898929	8.99785e-05	0.00178413
ENSG00000104689	TNFRSF10A	74.0321	0.40612	9.02972e-05	0.00178866
ENSG00000163110	PDLIM5	11702.3	-0.326297	9.03086e-05	0.00178866
ENSG00000269985	AL021328.1	3.41551	1.12138	9.08007e-05	0.00179739
ENSG00000128739	SNRPN	9848.36	-0.286721	9.10318e-05	0.00180095
ENSG00000143252	SDHC	6136.68	-0.167322	9.11552e-05	0.00180238
ENSG00000260032	NORAD	31505	-0.176272	9.13775e-05	0.00180576
ENSG00000119705	SLIRP	1392.51	-0.212842	9.16651e-05	0.00180949
ENSG00000257167	TMPO-AS1	116.651	0.375261	9.16693e-05	0.00180949
ENSG00000165527	ARF6	3163.4	0.163799	9.20897e-05	0.00181677
ENSG00000134824	FADS2	43610	-0.353284	9.2164e-05	0.00181721
ENSG00000132554	RGS22	102.319	0.99579	9.2304e-05	0.00181895
ENSG00000102393	GLA	655.928	0.248032	9.24917e-05	0.00181966
ENSG00000116670	MAD2L2	2383.97	0.313214	9.24952e-05	0.00181966
ENSG00000185101	ANO9	12.1371	0.736596	9.24715e-05	0.00181966
ENSG00000279964	AC009949.1	1.69624	0.775405	9.29801e-05	0.00182817
ENSG00000227057	WDR46	2192.09	0.173566	9.37749e-05	0.00184277
ENSG00000271743	AF287957.1	144.885	-0.328281	9.38454e-05	0.00184313
ENSG00000272142	LYRM4-AS1	40.8673	0.321966	9.39556e-05	0.00184426
ENSG00000153283	CD96	26.4753	0.763709	9.403e-05	0.00184469
ENSG00000114805	PLCH1	605.224	-0.611139	9.41059e-05	0.00184515
ENSG00000068878	PSME4	2845.48	0.170255	9.54147e-05	0.00186977
ENSG00000275457	AL117332.1	47.2109	0.337326	9.55669e-05	0.0018717
ENSG00000156206	CFAP161	16.7049	0.865912	9.58412e-05	0.00187603
ENSG00000141258	SGSM2	8670.75	-0.202115	9.60714e-05	0.00187949
ENSG00000225969	ABHD11-AS1	3.79274	0.711222	9.64234e-05	0.00188533
ENSG00000131759	RARA	2459.85	0.291522	9.68662e-05	0.00189199
ENSG00000234546	LNCTAM34A	17.7212	0.678609	9.68719e-05	0.00189199
ENSG00000123739	PLA2G12A	2431.12	-0.16438	9.74053e-05	0.00190135
ENSG00000243083	LINC00870	19.7896	-0.585902	9.75339e-05	0.0019028
ENSG00000254554	AC080023.1	1.80708	0.839517	9.78194e-05	0.00190731
ENSG00000040608	RTN4R	754.147	-0.563097	9.82239e-05	0.00191414
ENSG00000100852	ARHGAP5	8674.36	-0.259686	9.82936e-05	0.00191444
ENSG00000214575	CPEB1	938.967	-0.378645	9.90592e-05	0.00192828
ENSG00000166148	AVPR1A	55.7934	0.620801	9.96718e-05	0.00193806
ENSG00000224376	AC017104.1	53.3598	0.472294	9.96704e-05	0.00193806
ENSG00000213398	LCAT	2951.29	-0.431028	9.98517e-05	0.00194048
ENSG00000127364	TAS2R4	114.874	-0.387121	0.00010026	0.00194661
ENSG00000159842	ABR	19388.8	-0.265568	0.000100278	0.00194661
ENSG00000156983	BRPF1	1589.17	0.134413	0.000100519	0.00195021
ENSG00000142694	EVA1B	192.107	0.412042	0.000101169	0.00196173
ENSG00000182952	HMGN4	2152.9	0.166062	0.000101384	0.00196483
ENSG00000182866	LCK	39.7412	0.692959	0.000101559	0.00196706
ENSG00000250049	AC114316.1	9.6528	-0.68989	0.000101611	0.00196706
ENSG00000268001	CARD8-AS1	107.288	0.322608	0.000101976	0.00197304
ENSG00000141294	LRRC46	98.953	0.424792	0.000102143	0.00197518
ENSG00000138496	PARP9	2359.78	0.454265	0.000102266	0.00197537
ENSG00000277639	AC007906.2	14.6208	0.674608	0.000102261	0.00197537
ENSG00000124575	H1-3	1.56914	1.10854	0.000102367	0.00197624
ENSG00000018408	WWTR1	4505.65	0.585854	0.000102431	0.00197639
ENSG00000198042	MAK16	1007.07	0.183537	0.000102792	0.00198228
ENSG00000230479	AP000695.1	4.51312	0.694113	0.000102948	0.00198418
ENSG00000100580	TMED8	3060.26	-0.234356	0.0001031	0.00198603
ENSG00000262700	AC133552.3	15.5416	-0.453177	0.000103158	0.00198607
ENSG00000133318	RTN3	42080.2	-0.229339	0.000103364	0.00198893
ENSG00000186141	POLR3C	1118.18	0.12863	0.000104086	0.00200063
ENSG00000186594	MIR22HG	452.049	0.45184	0.00010405	0.00200063
ENSG00000198959	TGM2	2734.18	0.413506	0.000104845	0.00201412
ENSG00000120889	TNFRSF10B	1589.68	0.389362	0.000105016	0.00201631
ENSG00000149201	CCDC81	77.6581	0.47628	0.00010524	0.0020195
ENSG00000185298	CCDC137	1550.82	0.187583	0.000105527	0.00202384
ENSG00000213799	ZNF845	286.534	0.23642	0.000105581	0.00202384
ENSG00000065717	TLE2	1739.81	0.477103	0.000105841	0.00202772
ENSG00000145743	FBXL17	3211.52	-0.219491	0.000106577	0.00204069
ENSG00000158887	MPZ	128.841	0.342287	0.000106638	0.00204075
ENSG00000063761	ADCK1	979.792	-0.213508	0.00010685	0.00204371
ENSG00000188690	UROS	2409.84	-0.240798	0.000107142	0.00204818
ENSG00000100060	MFNG	988.525	0.449728	0.000107347	0.00205097
ENSG00000137496	IL18BP	980.354	0.366011	0.000107961	0.00206159
ENSG00000132109	TRIM21	610.332	0.380026	0.000108155	0.00206417
ENSG00000166523	CLEC4E	130.907	0.770765	0.000108259	0.00206503
ENSG00000130300	PLVAP	797.536	0.588765	0.000108411	0.00206682
ENSG00000268889	AC008750.6	1.20936	1.04618	0.000108641	0.00206896
ENSG00000171853	TRAPPC12	3659.77	-0.193893	0.000108948	0.00207367
ENSG00000263155	MYZAP	57.177	0.805872	0.000109333	0.00207988
ENSG00000229393	AL139246.4	13.4437	-0.722588	0.000109407	0.00208016
ENSG00000064042	LIMCH1	10772.5	-0.323991	0.000109733	0.0020841
ENSG00000125430	HS3ST3B1	176.785	0.971483	0.000109718	0.0020841
ENSG00000169891	REPS2	3223.67	-0.501174	0.000110122	0.00209036
ENSG00000115091	ACTR3	7133.8	0.189669	0.000110324	0.00209194
ENSG00000179314	WSCD1	9176.64	0.434449	0.000110302	0.00209194
ENSG00000147647	DPYS	23.6549	-0.584909	0.000110487	0.00209388
ENSG00000103005	USB1	2540.25	0.159162	0.000110751	0.00209663
ENSG00000186153	WWOX	1968.34	-0.248036	0.000110724	0.00209663
ENSG00000137270	GCM1	2.18108	0.90823	0.000111688	0.00211323
ENSG00000185418	TARS3	2068.55	-0.209252	0.000112289	0.00212346
ENSG00000046653	GPM6B	89732.8	-0.282387	0.000112473	0.0021258
ENSG00000137185	ZSCAN9	691.898	0.183256	0.000112714	0.0021292
ENSG00000206199	ANKUB1	21.8421	1.05257	0.00011282	0.00213006
ENSG00000106809	OGN	187.673	0.832175	0.000113064	0.00213351
ENSG00000173404	INSM1	630.978	0.615225	0.00011332	0.0021372
ENSG00000122779	TRIM24	4091.06	0.272401	0.000113643	0.00214135
ENSG00000222872	RNU4-78P	4.70152	-0.528262	0.000113662	0.00214135
ENSG00000105948	TTC26	378.287	0.401208	0.000113954	0.0021457
ENSG00000145780	FEM1C	2556.23	0.274567	0.000115369	0.00217118
ENSG00000131732	ZCCHC9	596.635	0.176725	0.000115526	0.00217298
ENSG00000131848	ZSCAN5A	255.892	0.262766	0.000116274	0.00218587
ENSG00000130038	CRACR2A	71.9379	0.378785	0.000116829	0.00219513
ENSG00000125735	TNFSF14	24.486	0.820119	0.000117084	0.00219875
ENSG00000105722	ERF	3680.49	0.289641	0.000117397	0.00220346
ENSG00000166508	MCM7	6889.2	0.320571	0.000117872	0.0022106
ENSG00000265095	FTLP12	1.00761	1.39446	0.000117904	0.0022106
ENSG00000109944	JHY	101.041	0.853888	0.000118364	0.00221804
ENSG00000125355	TMEM255A	2460.75	0.463131	0.000118633	0.00222073
ENSG00000211659	IGLV3-25	6.12023	2.05569	0.000118582	0.00222073
ENSG00000196417	ZNF765	452.854	0.207809	0.000119605	0.00223771
ENSG00000205707	ETFRF1	2198.39	-0.224332	0.00011982	0.00223936
ENSG00000253676	TAGLN2P1	3.42366	0.838171	0.000119762	0.00223936
ENSG00000109113	RAB34	927.107	0.665386	0.000120311	0.00224735
ENSG00000182871	COL18A1	3082.01	0.424619	0.000120498	0.00224844
ENSG00000235366	LINC01055	8.15799	-1.47127	0.000120458	0.00224844
ENSG00000115946	PNO1	1004.86	0.175063	0.000121399	0.00226405
ENSG00000103429	BFAR	2209.85	0.13328	0.000121767	0.00226971
ENSG00000121210	TMEM131L	658.606	0.322427	0.000121848	0.00227001
ENSG00000249169	AC026780.1	5.58358	-0.662228	0.00012209	0.00227332
ENSG00000169016	E2F6	863.097	0.134381	0.000122258	0.00227524
ENSG00000139329	LUM	250.638	0.746091	0.000122532	0.00227914
ENSG00000143079	CTTNBP2NL	1902.67	0.27807	0.000122828	0.00228343
ENSG00000163536	SERPINI1	2870.89	-0.68953	0.000123012	0.00228564
ENSG00000204179	PTPN20	64.8133	-0.821921	0.000123438	0.00229234
ENSG00000142623	PADI1	8.75968	1.03656	0.000123791	0.00229769
ENSG00000211815	TRAV36DV7	2.14699	0.99893	0.000123962	0.00229964
ENSG00000230316	FEZF1-AS1	32.1308	0.925637	0.000124375	0.00230609
ENSG00000256751	PLBD1-AS1	10.969	0.709009	0.000124701	0.00231091
ENSG00000125753	VASP	1623.53	0.324677	0.000124959	0.00231448
ENSG00000135773	CAPN9	156.037	-0.467766	0.000125362	0.00232071
ENSG00000205929	C21orf62	822.382	0.747582	0.000125608	0.00232405
ENSG00000198547	C20orf203	100.802	-0.532956	0.000126548	0.0023402
ENSG00000123908	AGO2	3623.21	0.231405	0.00012669	0.0023416
ENSG00000168398	BDKRB2	77.415	0.725049	0.000126847	0.00234328
ENSG00000137673	MMP7	42.9599	1.17764	0.000127246	0.0023494
ENSG00000124508	BTN2A2	633.46	0.359819	0.00012782	0.00235877
ENSG00000073008	PVR	1011.6	0.266085	0.000128926	0.00237792
ENSG00000167562	ZNF701	207.567	0.232338	0.000129405	0.0023855
ENSG00000211892	IGHG4	24.002	1.08302	0.000130135	0.0023977
ENSG00000112164	GLP1R	122.918	-1.05133	0.000130937	0.00241122
ENSG00000196167	COLCA1	345.189	-0.754652	0.000131197	0.00241474
ENSG00000251450	RASGRF2-AS1	11.4409	-0.667087	0.000132209	0.00243209
ENSG00000169006	NTSR2	2025.58	-0.780874	0.000132484	0.00243588
ENSG00000196466	ZNF799	148.429	0.180959	0.00013266	0.00243783
ENSG00000188039	NWD1	1067.71	-0.764134	0.000133926	0.00245982
ENSG00000262152	LINC00514	12.8838	0.752015	0.000134132	0.00246231
ENSG00000198894	CIPC	5021.68	-0.203937	0.000134212	0.00246248
ENSG00000226363	HAGLROS	11.738	0.991758	0.000134393	0.00246453
ENSG00000007001	UPP2	93.5679	-0.452429	0.000134619	0.00246738
ENSG00000071051	NCK2	2859.3	0.189399	0.000135112	0.00247513
ENSG00000184106	TREML3P	3.72892	0.944337	0.000135188	0.00247523
ENSG00000196081	ZNF724	79.9594	0.462641	0.000135642	0.00248226
ENSG00000018280	SLC11A1	1136.89	0.710409	0.000135939	0.00248555
ENSG00000188729	OSTN	36.1188	0.856145	0.000135964	0.00248555
ENSG00000280515	SALRNA2	0.632884	1.19189	0.000136144	0.00248755
ENSG00000181201	H2BU2P	1.93688	1.06347	0.000136222	0.00248767
ENSG00000006740	ARHGAP44	1048.68	-0.598362	0.000136331	0.00248837
ENSG00000107758	PPP3CB	4675.27	-0.319945	0.000136487	0.00248864
ENSG00000115216	NRBP1	4865.33	0.143794	0.000136431	0.00248864
ENSG00000079950	STX7	4862.35	-0.168645	0.00013691	0.00249377
ENSG00000164746	C7orf57	56.5771	0.983426	0.000136859	0.00249377
ENSG00000214772	AC010168.1	1.23132	1.11522	0.000137861	0.00250979
ENSG00000226742	HSBP1L1	328.487	-0.306292	0.000138288	0.00251625
ENSG00000101082	SLA2	23.1262	0.469785	0.000138537	0.00251794
ENSG00000123472	ATPAF1	5076.82	-0.253466	0.000138667	0.00251794
ENSG00000130598	TNNI2	19.9125	0.561569	0.000138621	0.00251794
ENSG00000160789	LMNA	5472.1	0.359241	0.000138605	0.00251794
ENSG00000205293	LINC01602	442.034	1.54532	0.000139283	0.00252782
ENSG00000223298	RNY3P8	29.5599	-0.435031	0.000139632	0.00253285
ENSG00000116774	OLFML3	1858.47	0.502731	0.000140164	0.00253986
ENSG00000135426	TESPA1	692.025	-1.21449	0.000140097	0.00253986
ENSG00000165887	ANKRD2	30.2602	-0.613091	0.000140523	0.00254273
ENSG00000219061	TRIM51FP	1.07467	-1.14084	0.000140539	0.00254273
ENSG00000280182	AC131888.1	9.38229	-0.531562	0.000140436	0.00254273
ENSG00000254550	OMP	2.19587	0.91671	0.000140897	0.00254789
ENSG00000156313	RPGR	664.291	0.33806	0.000141079	0.00254855
ENSG00000225913	AL138767.3	14.2731	-0.634785	0.000141036	0.00254855
ENSG00000089195	TRMT6	923.949	0.15706	0.000141723	0.00255757
ENSG00000196313	POM121	2566.37	0.222055	0.000141715	0.00255757
ENSG00000249476	AC008467.1	12.4056	0.475253	0.000141859	0.00255871
ENSG00000170624	SGCD	1247.04	-0.460615	0.000142038	0.00256062
ENSG00000201496	RN7SKP275	2.07176	1.07852	0.000142178	0.00256183
ENSG00000185942	NKAIN3	225.974	-0.495717	0.000142359	0.00256378
ENSG00000204136	GGTA1	3189.49	-0.507963	0.000142747	0.00256813
ENSG00000214402	LCNL1	1006.56	-0.768469	0.000142732	0.00256813
ENSG00000124787	RPP40	270.81	0.235107	0.000143353	0.00257639
ENSG00000166454	ATMIN	4970.15	-0.151462	0.000143297	0.00257639
ENSG00000132017	DCAF15	1329.93	0.19607	0.000143463	0.00257705
ENSG00000248810	LINC02432	8.35601	0.803421	0.000143792	0.00258053
ENSG00000278576	AL162171.3	88.7941	-0.346804	0.000143803	0.00258053
ENSG00000069431	ABCC9	1262.3	-0.478586	0.000143916	0.00258123
ENSG00000136731	UGGT1	3649.19	0.172043	0.000144041	0.00258215
ENSG00000131016	AKAP12	5340.41	0.5453	0.000145029	0.00259589
ENSG00000134108	ARL8B	7201.45	-0.180138	0.000145002	0.00259589
ENSG00000134686	PHC2	10114.7	0.241508	0.000145026	0.00259589
ENSG00000197712	FAM114A1	707.685	0.47713	0.00014513	0.00259637
ENSG00000157335	CLEC18C	6.09722	0.786245	0.000145352	0.00259671
ENSG00000185532	PRKG1	448.582	-0.461418	0.00014537	0.00259671
ENSG00000242759	LINC00882	247.351	-0.325366	0.000145271	0.00259671
ENSG00000263571	AC004147.2	7.2165	-1.0411	0.000145545	0.00259852
ENSG00000143368	SF3B4	3938.55	0.157455	0.000145664	0.00259931
ENSG00000119392	GLE1	2202.57	0.136829	0.000145901	0.00260223
ENSG00000128610	FEZF1	11.5856	1.03773	0.000146178	0.00260451
ENSG00000271803	AL121906.1	1.97433	0.717393	0.00014616	0.00260451
ENSG00000178033	CALHM5	118.053	0.506877	0.000146525	0.00260938
ENSG00000097096	SYDE2	83.6844	-0.507054	0.000146759	0.00261091
ENSG00000147127	RAB41	324.756	-0.29414	0.000146718	0.00261091
ENSG00000170545	SMAGP	83.4266	0.370544	0.000147638	0.0026252
ENSG00000196917	HCAR1	29.9926	0.58853	0.00014782	0.00262711
ENSG00000101292	PROKR2	10.2263	-1.05938	0.000148211	0.00263112
ENSG00000198453	ZNF568	716.235	0.212136	0.00014827	0.00263112
ENSG00000256757	AP002840.1	1.93741	0.925038	0.000148257	0.00263112
ENSG00000237390	AL139130.1	17.3479	0.509793	0.000148516	0.00263415
ENSG00000147606	SLC26A7	43.737	0.604458	0.000148591	0.00263415
ENSG00000112175	BMP5	11.3014	1.12763	0.000148697	0.0026347
ENSG00000170037	CNTROB	2162.33	0.176146	0.000149043	0.00263818
ENSG00000244053	RPL13AP2	11.1033	-0.680082	0.000149001	0.00263818
ENSG00000109107	ALDOC	64108.5	-0.473166	0.000149646	0.00264752
ENSG00000103241	FOXF1	222.467	0.461546	0.000149893	0.00265054
ENSG00000250166	AC053513.1	48.9281	-0.586789	0.0001511	0.00267055
ENSG00000018236	CNTN1	21638.9	-0.433208	0.000151281	0.00267241
ENSG00000267383	AC011447.3	35.6838	0.383216	0.000151818	0.00268054
ENSG00000238276	AL354863.1	36.1786	-0.884499	0.00015214	0.00268487
ENSG00000258673	LINC01397	10.4078	0.545724	0.000152274	0.00268589
ENSG00000123096	SSPN	3772.74	-0.3884	0.000152697	0.00269066
ENSG00000179954	SSC5D	244.162	0.534743	0.000152696	0.00269066
ENSG00000228074	UBBP5	3.51144	0.984149	0.000153512	0.00270337
ENSG00000270020	AC009108.3	47.3729	-0.513809	0.000153572	0.00270337
ENSG00000234129	AC073529.1	10.9626	0.387836	0.000153755	0.00270522
ENSG00000270108	AL049840.6	39.1643	-0.266224	0.000154698	0.00272046
ENSG00000229723	LINC01054	1.56359	-0.835144	0.000155495	0.0027331
ENSG00000155287	SLC25A28	2236.03	-0.215684	0.000155642	0.00273432
ENSG00000278338	VWA8-AS1	14.6948	-0.371686	0.000156314	0.00274474
[truncated: 1,043 more rows]

## Sheet: Supplementary Table S2b
ensembl_gene_id	external_gene_name	baseMean	log2FoldChange	pvalue	padj
ENSG00000120093	HOXB3	135.859	4.57314	5.42545e-46	2.06238e-41
ENSG00000105997	HOXA3	66.1413	6.4012	1.63755e-44	3.11241e-40
ENSG00000106004	HOXA5	86.1269	5.514	3.06308e-41	3.88123e-37
ENSG00000164879	CA3	299.384	3.48552	6.3754e-38	5.9796e-34
ENSG00000197576	HOXA4	41.5008	6.07669	7.86521e-38	5.9796e-34
ENSG00000165891	E2F7	175.829	2.77074	2.12369e-36	1.34547e-32
ENSG00000171540	OTP	52.1384	5.09361	2.62849e-36	1.42738e-32
ENSG00000122176	FMOD	1203.89	3.47183	2.78287e-35	1.32232e-31
ENSG00000170439	METTL7B	1344.71	2.9207	1.63201e-33	6.89307e-30
ENSG00000197769	MAP1LC3C	45.8539	3.24932	1.68843e-32	6.41824e-29
ENSG00000253552	HOXA-AS2	31.0052	4.55289	5.21998e-31	1.80388e-27
ENSG00000130600	H19	124.049	3.88428	1.61946e-30	5.13004e-27
ENSG00000136231	IGF2BP3	146.186	3.69063	4.91848e-30	1.4382e-26
ENSG00000128710	HOXD10	69.0893	4.74026	2.27099e-29	6.16622e-26
ENSG00000115884	SDC1	407.017	1.98558	2.67171e-28	6.38056e-25
ENSG00000164294	GPX8	171.629	2.52465	2.68563e-28	6.38056e-25
ENSG00000051341	POLQ	113.72	1.92125	4.55113e-28	1.01766e-24
ENSG00000123485	HJURP	268.89	2.31603	5.15275e-28	1.0309e-24
ENSG00000174371	EXO1	186.606	2.25564	5.09316e-28	1.0309e-24
ENSG00000075702	WDR62	354.892	1.76392	5.91857e-28	1.12491e-24
ENSG00000137807	KIF23	264.38	2.05212	1.12526e-27	2.03687e-24
ENSG00000225511	LINC00475	62.856	3.79472	1.36793e-27	2.36359e-24
ENSG00000046604	DSG2	132.694	3.81931	1.70769e-27	2.75807e-24
ENSG00000171241	SHCBP1	255.348	1.6276	1.74134e-27	2.75807e-24
ENSG00000123219	CENPK	154.528	1.8917	2.44101e-27	3.71161e-24
ENSG00000154839	SKA1	110.334	2.05592	2.58628e-27	3.7337e-24
ENSG00000182742	HOXB4	33.1414	3.52546	2.65199e-27	3.7337e-24
ENSG00000187951	AC091057.1	163.252	1.74312	2.82503e-27	3.83529e-24
ENSG00000228630	HOTAIR	16.6724	6.82167	5.38662e-27	7.06075e-24
ENSG00000105996	HOXA2	33.2816	5.55991	5.59435e-27	7.0886e-24
ENSG00000161888	SPC24	307.299	1.96631	5.83904e-27	7.15998e-24
ENSG00000136492	BRIP1	165.214	1.93877	6.49766e-27	7.71861e-24
ENSG00000105011	ASF1B	330.576	2.01351	7.57632e-27	8.72723e-24
ENSG00000139618	BRCA2	196.155	1.6005	1.14217e-26	1.27698e-23
ENSG00000133110	POSTN	1145.43	4.25333	2.89638e-26	3.14571e-23
ENSG00000090889	KIF4A	472.583	1.98522	3.02689e-26	3.19615e-23
ENSG00000133048	CHI3L1	22737.2	3.71512	6.982e-26	7.17315e-23
ENSG00000024526	DEPDC1	117.542	2.30883	7.2183e-26	7.22077e-23
ENSG00000244682	FCGR2C	80.3808	2.73498	8.3063e-26	8.09609e-23
ENSG00000128714	HOXD13	43.4804	5.88704	1.32032e-25	1.25473e-22
ENSG00000013810	TACC3	1208.41	1.68679	1.43039e-25	1.32618e-22
ENSG00000136542	GALNT5	64.7705	3.99464	1.60038e-25	1.44846e-22
ENSG00000104368	PLAT	2108.22	2.15499	2.10323e-25	1.81705e-22
ENSG00000233429	HOTAIRM1	129.342	2.88695	2.09935e-25	1.81705e-22
ENSG00000139354	GAS2L3	219.279	1.92966	2.26075e-25	1.90973e-22
ENSG00000144554	FANCD2	451.679	1.29348	2.4324e-25	2.01006e-22
ENSG00000136574	GATA4	28.4795	4.63466	2.90775e-25	2.35175e-22
ENSG00000118193	KIF14	214.901	2.07831	5.50665e-25	4.36093e-22
ENSG00000099869	IGF2-AS	13.4601	2.96265	1.00679e-24	7.81046e-22
ENSG00000105991	HOXA1	25.6047	3.04811	1.14494e-24	8.70453e-22
ENSG00000254369	HOXA-AS3	17.2295	5.5524	1.72821e-24	1.28813e-21
ENSG00000115457	IGFBP2	3610.4	2.56014	3.07386e-24	2.24705e-21
ENSG00000093009	CDC45	211.14	1.90954	3.36247e-24	2.40073e-21
ENSG00000165244	ZNF367	435.356	1.25668	3.41039e-24	2.40073e-21
ENSG00000111247	RAD51AP1	247.043	1.48322	3.80933e-24	2.6328e-21
ENSG00000101057	MYBL2	587.751	2.5051	4.29648e-24	2.91646e-21
ENSG00000143228	NUF2	269.976	1.68005	7.9072e-24	5.27327e-21
ENSG00000165304	MELK	234.379	2.12547	1.00607e-23	6.59373e-21
ENSG00000134690	CDCA8	271.157	1.84117	1.02488e-23	6.60316e-21
ENSG00000135046	ANXA1	5178.05	2.45881	1.07729e-23	6.82516e-21
ENSG00000117399	CDC20	420.901	2.05702	1.11701e-23	6.88864e-21
ENSG00000173432	SAA1	31.1722	4.42802	1.12355e-23	6.88864e-21
ENSG00000186871	ERCC6L	57.4687	1.67984	1.78257e-23	1.05876e-20
ENSG00000198826	ARHGAP11A	463.884	1.4817	1.77772e-23	1.05876e-20
ENSG00000173917	HOXB2	72.0139	2.84267	2.24156e-23	1.3109e-20
ENSG00000111206	FOXM1	1151.72	1.95929	2.35071e-23	1.31408e-20
ENSG00000165490	DDIAS	163.513	1.41349	2.33323e-23	1.31408e-20
ENSG00000177602	HASPIN	51.5121	1.85589	2.32177e-23	1.31408e-20
ENSG00000135476	ESPL1	289.27	2.03116	2.8419e-23	1.54327e-20
ENSG00000168779	SHOX2	232.088	3.95034	2.83422e-23	1.54327e-20
ENSG00000108846	ABCC3	671.299	3.09115	3.39463e-23	1.81747e-20
ENSG00000169679	BUB1	398.706	1.87398	3.63027e-23	1.91663e-20
ENSG00000087586	AURKA	258.064	1.29641	3.75724e-23	1.94028e-20
ENSG00000142173	COL6A2	2246.2	1.95718	3.77715e-23	1.94028e-20
ENSG00000066279	ASPM	395.102	2.32645	4.02025e-23	2.03762e-20
ENSG00000085999	RAD54L	150.786	1.54394	4.58469e-23	2.29313e-20
ENSG00000115163	CENPA	91.5575	2.11805	4.69214e-23	2.31639e-20
ENSG00000105877	DNAH11	68.8487	2.26382	4.7897e-23	2.33424e-20
ENSG00000174799	CEP135	364.06	0.894436	6.25083e-23	3.00776e-20
ENSG00000117724	CENPF	1644.77	2.03864	7.15593e-23	3.36057e-20
ENSG00000183856	IQGAP3	368.142	1.88559	7.16087e-23	3.36057e-20
ENSG00000164761	TNFRSF11B	153.155	2.35051	9.95979e-23	4.61709e-20
ENSG00000135451	TROAP	235.76	2.1427	1.01009e-22	4.62611e-20
ENSG00000088325	TPX2	1227.69	1.76405	1.15235e-22	5.21478e-20
ENSG00000225492	GBP1P1	124.411	2.10059	1.2526e-22	5.60177e-20
ENSG00000164611	PTTG1	503.307	1.6872	1.35714e-22	5.99872e-20
ENSG00000148848	ADAM12	312.432	1.99754	2.21278e-22	9.66831e-20
ENSG00000184445	KNTC1	724.871	1.03841	2.64179e-22	1.14116e-19
ENSG00000129810	SGO1	101.361	1.92581	2.67611e-22	1.143e-19
ENSG00000094804	CDC6	261.811	1.46158	2.73132e-22	1.15362e-19
ENSG00000196584	XRCC2	180.368	1.31861	2.78704e-22	1.16422e-19
ENSG00000073111	MCM2	1773.9	1.16908	3.05487e-22	1.26223e-19
ENSG00000104147	OIP5	71.7423	1.38668	3.30068e-22	1.34913e-19
ENSG00000140525	FANCI	984.184	1.35375	3.69588e-22	1.49459e-19
ENSG00000112742	TTK	201.116	1.99821	3.84225e-22	1.53742e-19
ENSG00000185480	PARPBP	106.191	1.10822	4.03468e-22	1.59761e-19
ENSG00000078399	HOXA9	13.7008	4.02355	4.23816e-22	1.66088e-19
ENSG00000085840	ORC1	122.365	1.64705	5.08394e-22	1.972e-19
ENSG00000080986	NDC80	285.789	2.04737	5.18726e-22	1.99175e-19
ENSG00000174343	CHRNA9	46.4299	2.80834	5.28611e-22	2.00941e-19
ENSG00000157456	CCNB2	322.644	1.92852	7.7234e-22	2.90683e-19
ENSG00000075218	GTSE1	323.566	1.89856	8.62883e-22	3.21576e-19
ENSG00000151725	CENPU	349.169	1.71543	1.04534e-21	3.85791e-19
ENSG00000125885	MCM8	500.55	0.971314	1.21327e-21	4.4346e-19
ENSG00000051180	RAD51	140.689	1.49324	1.39821e-21	5.06192e-19
ENSG00000163064	EN1	122.516	3.55164	1.61151e-21	5.77908e-19
ENSG00000165480	SKA3	202.165	1.74349	1.66668e-21	5.92109e-19
ENSG00000280890	ELDR	7.01598	3.32347	1.86042e-21	6.54815e-19
ENSG00000184661	CDCA2	109.343	1.9204	1.96352e-21	6.84763e-19
ENSG00000163430	FSTL1	5273.96	1.48823	2.04749e-21	7.07558e-19
ENSG00000138180	CEP55	148.258	1.92972	2.25189e-21	7.71181e-19
ENSG00000166803	PCLAF	248.304	1.88086	2.31737e-21	7.86519e-19
ENSG00000106511	MEOX2	293.382	3.4095	2.61442e-21	8.72515e-19
ENSG00000113810	SMC4	941.623	1.41741	2.61665e-21	8.72515e-19
ENSG00000145386	CCNA2	337.131	1.52662	2.97637e-21	9.83831e-19
ENSG00000137804	NUSAP1	1046.47	1.8365	3.2233e-21	1.05627e-18
ENSG00000178999	AURKB	251.806	2.173	3.56585e-21	1.15854e-18
ENSG00000142945	KIF2C	436.376	1.83887	3.66999e-21	1.18227e-18
ENSG00000163535	SGO2	349.1	1.13552	4.30668e-21	1.37219e-18
ENSG00000164087	POC1A	266.489	1.18674	4.33174e-21	1.37219e-18
ENSG00000154451	GBP5	144.655	2.18436	4.624e-21	1.45266e-18
ENSG00000111602	TIMELESS	1342.48	1.09213	4.95084e-21	1.54259e-18
ENSG00000138778	CENPE	268.351	1.76388	5.8544e-21	1.8093e-18
ENSG00000180818	HOXC10	74.957	4.60087	7.03453e-21	2.15648e-18
ENSG00000129173	E2F8	66.2308	1.99793	8.0969e-21	2.4623e-18
ENSG00000134242	PTPN22	31.8254	1.85778	8.47218e-21	2.55598e-18
ENSG00000109805	NCAPG	310.501	2.00265	8.59937e-21	2.57392e-18
ENSG00000142700	DMRTA2	176.644	3.07778	1.23414e-20	3.66512e-18
ENSG00000166483	WEE1	1003.6	1.38144	1.28294e-20	3.78048e-18
ENSG00000143476	DTL	422.722	1.81051	1.53559e-20	4.49017e-18
ENSG00000232821	AC003986.2	5.49176	3.11743	1.64374e-20	4.76975e-18
ENSG00000158402	CDC25C	87.6493	1.75283	1.93134e-20	5.56181e-18
ENSG00000179299	NSUN7	83.1071	2.01801	2.01304e-20	5.75352e-18
ENSG00000253293	HOXA10	123.528	4.05571	2.04466e-20	5.80027e-18
ENSG00000187741	FANCA	374.241	1.21579	2.09886e-20	5.90994e-18
ENSG00000103995	CEP152	215.867	1.02716	2.41641e-20	6.75404e-18
ENSG00000114346	ECT2	749.43	1.16058	2.94504e-20	8.17151e-18
ENSG00000121211	MND1	71.0633	1.42468	3.16559e-20	8.71983e-18
ENSG00000121152	NCAPH	316.752	1.64534	3.53838e-20	9.67657e-18
ENSG00000123374	CDK2	812.661	1.16018	3.75802e-20	1.02038e-17
ENSG00000233589	AL138789.1	4.10214	3.25822	3.95043e-20	1.06502e-17
ENSG00000170312	CDK1	563.109	1.72847	4.12291e-20	1.10369e-17
ENSG00000138755	CXCL9	153.904	2.79325	4.34122e-20	1.15401e-17
ENSG00000170162	VGLL2	8.07625	3.52076	5.7825e-20	1.52646e-17
ENSG00000075275	CELSR1	346.73	1.99446	6.02916e-20	1.5806e-17
ENSG00000117650	NEK2	178.283	1.8701	6.85234e-20	1.7841e-17
ENSG00000120334	CENPL	285.016	0.732103	7.46764e-20	1.93107e-17
ENSG00000213085	CFAP45	39.9692	2.3429	7.63149e-20	1.96011e-17
ENSG00000134057	CCNB1	686.381	1.2665	8.02759e-20	2.048e-17
ENSG00000183765	CHEK2	208.577	1.04246	8.09904e-20	2.05246e-17
ENSG00000168447	SCNN1B	40.5458	2.85259	8.44439e-20	2.12581e-17
ENSG00000230148	HOXB-AS1	22.2694	2.73922	9.62094e-20	2.40606e-17
ENSG00000258943	AL049871.1	17.2665	2.37509	1.05783e-19	2.62818e-17
ENSG00000129195	PIMREG	477.043	2.01347	1.221e-19	3.01389e-17
ENSG00000171848	RRM2	694.363	2.07273	1.36489e-19	3.34733e-17
ENSG00000269416	LINC01224	43.8557	2.11949	1.50878e-19	3.6765e-17
ENSG00000121621	KIF18A	106.384	1.76088	1.52054e-19	3.68155e-17
ENSG00000169607	CKAP2L	267.586	1.96704	1.53674e-19	3.69722e-17
ENSG00000149948	HMGA2	18.2037	3.22057	1.60109e-19	3.8278e-17
ENSG00000106333	PCOLCE	646.023	1.55715	1.71147e-19	4.06612e-17
ENSG00000123388	HOXC11	15.6365	5.59701	1.80032e-19	4.25066e-17
ENSG00000148735	PLEKHS1	53.5769	3.01987	1.82482e-19	4.2819e-17
ENSG00000156970	BUB1B	341.782	1.86134	1.91992e-19	4.47741e-17
ENSG00000204262	COL5A2	1631.43	1.59366	2.15335e-19	4.99118e-17
ENSG00000179583	CIITA	976.745	1.82376	2.53112e-19	5.83125e-17
ENSG00000109674	NEIL3	68.0741	1.9569	2.60225e-19	5.95899e-17
ENSG00000131153	GINS2	371.623	1.25345	3.08518e-19	7.02258e-17
ENSG00000133055	MYBPH	46.9963	2.0472	3.75747e-19	8.50195e-17
ENSG00000122861	PLAU	579.173	1.93714	4.34102e-19	9.7642e-17
ENSG00000092853	CLSPN	177.661	1.72982	4.52504e-19	1.01183e-16
ENSG00000130635	COL5A1	724.74	1.95834	4.84336e-19	1.07667e-16
ENSG00000166851	PLK1	538.221	1.228	6.19008e-19	1.36804e-16
ENSG00000149636	DSN1	598.706	0.770538	6.28242e-19	1.38043e-16
ENSG00000071539	TRIP13	249.827	1.16026	6.73107e-19	1.47051e-16
ENSG00000035499	DEPDC1B	138.056	1.56357	7.24703e-19	1.57418e-16
ENSG00000154920	EME1	175.728	1.16519	8.53714e-19	1.84388e-16
ENSG00000198901	PRC1	1219.19	1.24218	9.5556e-19	2.05219e-16
ENSG00000100526	CDKN3	158.381	1.28393	9.87442e-19	2.10874e-16
ENSG00000188641	DPYD	835.286	1.49976	1.01838e-18	2.16266e-16
ENSG00000164746	C7orf57	76.9699	2.62305	1.11194e-18	2.34824e-16
ENSG00000137310	TCF19	682.531	1.07827	1.1432e-18	2.4009e-16
ENSG00000175063	UBE2C	475.235	2.05205	1.16558e-18	2.43446e-16
ENSG00000171320	ESCO2	163.068	1.79103	1.29999e-18	2.70035e-16
ENSG00000167900	TK1	340.44	1.47609	1.51964e-18	3.13946e-16
ENSG00000149554	CHEK1	540.284	0.960535	1.53024e-18	3.14426e-16
ENSG00000112539	C6orf118	96.1233	1.89368	1.55046e-18	3.16868e-16
ENSG00000117122	MFAP2	89.6258	2.03423	1.66382e-18	3.38217e-16
ENSG00000234869	AL021392.1	11.6432	2.10447	1.69343e-18	3.42406e-16
ENSG00000183072	NKX2-5	40.2761	3.37502	1.76472e-18	3.54934e-16
ENSG00000101003	GINS1	525.259	1.06488	2.30286e-18	4.60729e-16
ENSG00000089685	BIRC5	731.274	1.94819	2.31605e-18	4.60942e-16
ENSG00000163808	KIF15	486.001	1.2179	2.36958e-18	4.6914e-16
ENSG00000168078	PBK	444.786	1.94124	2.49421e-18	4.91257e-16
ENSG00000146910	CNPY1	65.4484	1.91014	2.51177e-18	4.92165e-16
ENSG00000112319	EYA4	267.637	2.55771	2.76231e-18	5.38481e-16
ENSG00000182963	GJC1	599.624	1.1941	2.81062e-18	5.45103e-16
ENSG00000137812	KNL1	335.892	1.80021	3.15894e-18	6.09546e-16
ENSG00000172244	C5orf34	120.34	0.869691	3.25586e-18	6.25076e-16
ENSG00000169245	CXCL10	230.917	2.7069	3.28976e-18	6.2841e-16
ENSG00000183742	MACC1	25.3769	2.04072	3.36548e-18	6.39548e-16
ENSG00000188060	RAB42	96.1889	1.41762	3.38172e-18	6.39548e-16
ENSG00000132432	SEC61G	2903.69	1.52184	3.40665e-18	6.41075e-16
ENSG00000123473	STIL	252.042	1.14772	3.64757e-18	6.8303e-16
ENSG00000072571	HMMR	188.731	1.50889	3.79845e-18	7.07796e-16
ENSG00000166130	IKBIP	451.224	0.878691	4.12078e-18	7.64113e-16
ENSG00000237649	KIFC1	645.341	1.76079	4.3444e-18	8.01668e-16
ENSG00000272382	AC025171.5	21.0326	1.82322	4.38496e-18	8.05243e-16
ENSG00000112984	KIF20A	256.906	1.95409	4.41562e-18	8.06976e-16
ENSG00000229108	LINC02587	54.3258	3.78891	4.83053e-18	8.78578e-16
ENSG00000101447	FAM83D	161.476	1.5504	5.57682e-18	1.00948e-15
ENSG00000122952	ZWINT	614.979	1.21222	6.10904e-18	1.10058e-15
ENSG00000162490	DRAXIN	1032.27	1.64741	7.57446e-18	1.35815e-15
ENSG00000100385	IL2RB	68.3001	1.84136	7.68475e-18	1.37146e-15
ENSG00000243620	AC092957.1	10.7026	2.40502	7.92851e-18	1.40835e-15
ENSG00000112297	CRYBG1	214.171	1.52413	1.04283e-17	1.84378e-15
ENSG00000181541	MAB21L2	14.7195	3.24552	1.2453e-17	2.19155e-15
ENSG00000111012	CYP27B1	48.4873	1.32001	1.25864e-17	2.20483e-15
ENSG00000006327	TNFRSF12A	835.338	1.85527	1.27046e-17	2.21533e-15
ENSG00000135903	PAX3	19.6876	4.37943	1.30841e-17	2.27108e-15
ENSG00000166881	NEMP1	1285.79	0.742071	1.40011e-17	2.4192e-15
ENSG00000189057	FAM111B	202.297	1.88946	1.41543e-17	2.4346e-15
ENSG00000163661	PTX3	198.357	1.75296	1.42979e-17	2.44823e-15
ENSG00000167670	CHAF1A	969.631	0.859154	1.54336e-17	2.63084e-15
ENSG00000170801	HTRA3	129.698	1.72925	1.65509e-17	2.8087e-15
ENSG00000250081	AC025176.1	4.32375	2.37763	1.66947e-17	2.82051e-15
ENSG00000146670	CDCA5	711.646	1.34601	1.96241e-17	3.30075e-15
ENSG00000126787	DLGAP5	178.999	2.11484	2.03805e-17	3.39792e-15
ENSG00000167513	CDT1	513.359	1.31288	2.03656e-17	3.39792e-15
ENSG00000170006	TMEM154	159.589	1.34931	2.0491e-17	3.40141e-15
ENSG00000138136	LBX1	7.05352	4.33303	2.16786e-17	3.58291e-15
ENSG00000129038	LOXL1	200.757	1.76772	2.33912e-17	3.84921e-15
ENSG00000176890	TYMS	946.96	1.43098	2.35175e-17	3.85332e-15
ENSG00000145703	IQGAP2	808.761	1.71855	2.38915e-17	3.89779e-15
ENSG00000073792	IGF2BP2	265.732	2.32939	2.41031e-17	3.91552e-15
ENSG00000131747	TOP2A	2490.8	2.03121	2.82143e-17	4.56388e-15
ENSG00000100162	CENPM	194.268	1.23797	2.96146e-17	4.77008e-15
ENSG00000007968	E2F2	229.964	1.83497	2.97751e-17	4.77569e-15
ENSG00000123610	TNFAIP6	143.103	1.92452	3.01485e-17	4.81527e-15
ENSG00000122691	TWIST1	119.665	1.58771	3.30093e-17	5.25013e-15
ENSG00000122592	HOXA7	47.5351	4.19334	3.99244e-17	6.32352e-15
ENSG00000236969	GGT8P	7.82601	3.93973	4.93777e-17	7.78836e-15
ENSG00000065328	MCM10	222.953	1.87986	5.23265e-17	8.20098e-15
ENSG00000117228	GBP1	2060.84	1.82343	5.24252e-17	8.20098e-15
ENSG00000135842	NIBAN1	965.817	1.50235	5.34442e-17	8.29214e-15
ENSG00000144681	STAC	162.325	2.72331	5.33771e-17	8.29214e-15
ENSG00000106006	HOXA6	19.0731	5.03136	6.11445e-17	9.44831e-15
ENSG00000134871	COL4A2	6338.07	1.62404	6.89627e-17	1.06133e-14
ENSG00000214787	MS4A4E	20.7221	2.09686	7.71968e-17	1.18326e-14
ENSG00000127564	PKMYT1	444.726	1.34121	8.05881e-17	1.22536e-14
ENSG00000168528	SERINC2	276.529	1.50322	8.0536e-17	1.22536e-14
ENSG00000149260	CAPN5	3948.53	1.04056	8.43029e-17	1.27674e-14
ENSG00000175505	CLCF1	104.469	1.64935	8.72418e-17	1.316e-14
ENSG00000146410	MTFR2	48.4228	1.1383	9.93133e-17	1.49217e-14
ENSG00000142731	PLK4	240.707	1.04427	9.98901e-17	1.49493e-14
ENSG00000132646	PCNA	3088.46	0.702123	1.43513e-16	2.13935e-14
ENSG00000186564	FOXD2	27.9081	1.42127	1.52856e-16	2.26973e-14
ENSG00000019991	HGF	339.538	1.67177	1.58541e-16	2.34499e-14
ENSG00000112238	PRDM13	4.3102	3.96788	1.65338e-16	2.43604e-14
ENSG00000101412	E2F1	803.697	1.13936	1.71328e-16	2.51455e-14
ENSG00000131351	HAUS8	303.214	0.755614	1.73922e-16	2.54281e-14
ENSG00000225649	AC064875.1	118.757	2.39257	1.90034e-16	2.76772e-14
ENSG00000176619	LMNB2	3371.11	0.646751	1.98666e-16	2.8824e-14
ENSG00000064300	NGFR	1452.25	1.85485	2.04238e-16	2.95197e-14
ENSG00000171657	GPR82	77.362	2.16263	2.14574e-16	3.08962e-14
ENSG00000138160	KIF11	682.701	1.21502	2.24949e-16	3.22679e-14
ENSG00000144488	ESPNL	21.9747	1.90593	2.31064e-16	3.30205e-14
ENSG00000145779	TNFAIP8	138.656	1.32403	2.63937e-16	3.75769e-14
ENSG00000198353	HOXC4	123.348	1.87708	2.95377e-16	4.18961e-14
ENSG00000102384	CENPI	123.584	1.13706	3.03609e-16	4.29037e-14
ENSG00000164692	COL1A2	3547.22	1.54788	3.07083e-16	4.32339e-14
ENSG00000118513	MYB	42.208	1.6801	3.38269e-16	4.74487e-14
ENSG00000174807	CD248	433.878	1.53332	3.90977e-16	5.46405e-14
ENSG00000128713	HOXD11	23.1553	5.00113	4.01827e-16	5.5951e-14
ENSG00000158169	FANCC	547.033	0.779541	4.14842e-16	5.75525e-14
ENSG00000091651	ORC6	284.682	1.08416	4.43282e-16	6.12745e-14
ENSG00000165105	RASEF	104.913	2.2878	4.75845e-16	6.55373e-14
ENSG00000123975	CKS2	489.712	1.08079	5.85964e-16	8.04124e-14
ENSG00000159556	ISL2	26.4939	2.32836	6.08498e-16	8.32044e-14
ENSG00000178401	DNAJC22	212.576	1.39104	6.2712e-16	8.54434e-14
ENSG00000180806	HOXC9	17.9414	4.32031	6.55693e-16	8.90173e-14
ENSG00000213347	MXD3	417.898	1.22613	6.84661e-16	9.26193e-14
ENSG00000115339	GALNT3	113.811	1.75831	6.8782e-16	9.27167e-14
ENSG00000244681	MTHFD2P1	6.05545	3.26527	7.11026e-16	9.55061e-14
ENSG00000090382	LYZ	527.321	1.9271	7.8283e-16	1.04781e-13
ENSG00000149257	SERPINH1	2156.72	1.21956	8.47242e-16	1.13004e-13
ENSG00000168938	PPIC	402.636	1.16362	8.74534e-16	1.16237e-13
ENSG00000198554	WDHD1	349.069	0.789304	9.09827e-16	1.20506e-13
ENSG00000134215	VAV3	374.92	2.03275	9.18215e-16	1.21195e-13
ENSG00000116824	CD2	50.7352	2.00092	9.26266e-16	1.21834e-13
ENSG00000100479	POLE2	101.788	0.943874	9.47941e-16	1.23828e-13
ENSG00000128342	LIF	176.728	2.0614	9.45693e-16	1.23828e-13
ENSG00000119969	HELLS	312.755	1.11158	9.69324e-16	1.26188e-13
ENSG00000132205	EMILIN2	452.762	1.63413	1.02064e-15	1.32415e-13
ENSG00000150893	FREM2	965.438	1.80714	1.0991e-15	1.42109e-13
ENSG00000113368	LMNB1	1519.04	1.14942	1.15001e-15	1.47687e-13
ENSG00000234883	MIR155HG	21.9545	1.33423	1.14824e-15	1.47687e-13
ENSG00000196735	HLA-DQA1	2062.38	2.09166	1.19498e-15	1.52945e-13
ENSG00000123080	CDKN2C	1761.93	1.3319	1.2274e-15	1.56568e-13
ENSG00000153044	CENPH	364.898	0.902205	1.33007e-15	1.69097e-13
ENSG00000154645	CHODL	93.1298	1.5211	1.34704e-15	1.70684e-13
ENSG00000100342	APOL1	826.473	1.35951	1.35558e-15	1.71195e-13
ENSG00000187498	COL4A1	5172.7	1.71124	1.37856e-15	1.73521e-13
ENSG00000232629	HLA-DQB2	229.471	2.38092	1.41626e-15	1.77677e-13
ENSG00000183671	GPR1	24.2545	2.96103	1.43818e-15	1.79834e-13
ENSG00000104415	CCN4	111.587	2.06121	1.4635e-15	1.82401e-13
ENSG00000186638	KIF24	249.788	0.929563	1.61683e-15	2.00852e-13
ENSG00000168743	NPNT	1348.26	1.92711	1.67156e-15	2.06974e-13
ENSG00000164045	CDC25A	300.12	0.997165	1.72877e-15	2.13362e-13
ENSG00000204277	LINC01993	6.96681	2.89006	1.82059e-15	2.23968e-13
ENSG00000267147	LINC01842	9.05807	2.56113	1.92675e-15	2.36262e-13
ENSG00000136811	ODF2	2124.89	0.486817	2.16795e-15	2.64985e-13
ENSG00000076382	SPAG5	723.404	0.973537	2.50548e-15	3.05259e-13
ENSG00000162458	FBLIM1	436.846	1.21228	2.51685e-15	3.05665e-13
ENSG00000130513	GDF15	148.694	2.20526	2.58915e-15	3.13443e-13
ENSG00000147536	GINS4	157.736	0.887943	2.74065e-15	3.30732e-13
ENSG00000111665	CDCA3	375.831	0.994652	3.03758e-15	3.65403e-13
ENSG00000092969	TGFB2	1755.02	1.79784	3.73507e-15	4.4789e-13
ENSG00000148773	MKI67	1507.82	1.77716	3.93363e-15	4.70217e-13
ENSG00000183763	TRAIP	234.404	0.830127	4.02741e-15	4.79918e-13
ENSG00000123496	IL13RA2	334.285	2.50875	4.06786e-15	4.83223e-13
ENSG00000134256	CD101	142.607	1.3978	4.14328e-15	4.90649e-13
ENSG00000173467	AGR3	12.8445	4.13591	5.08099e-15	5.99825e-13
ENSG00000166801	FAM111A	1220.78	0.820475	5.27352e-15	6.20626e-13
ENSG00000181544	FANCB	35.1576	0.968451	5.42111e-15	6.36027e-13
ENSG00000122483	CCDC18	155.124	0.983777	5.86021e-15	6.85428e-13
ENSG00000174442	ZWILCH	462.388	0.762023	6.65789e-15	7.76338e-13
ENSG00000135862	LAMC1	3400.27	1.04161	6.8969e-15	8.01749e-13
ENSG00000122591	FAM126A	1437.21	0.82823	7.96368e-15	9.22938e-13
ENSG00000180340	FZD2	230.279	1.10385	8.9047e-15	1.02886e-12
ENSG00000128595	CALU	5947.79	0.719629	9.01151e-15	1.03804e-12
ENSG00000128591	FLNC	4165.89	1.82636	1.05302e-14	1.20932e-12
ENSG00000105835	NAMPT	4359.88	1.05159	1.07795e-14	1.23422e-12
ENSG00000260027	HOXB7	56.6327	1.93457	1.09554e-14	1.25059e-12
ENSG00000203760	CENPW	106.391	1.07131	1.10958e-14	1.26283e-12
ENSG00000164932	CTHRC1	147.068	1.59788	1.26091e-14	1.43078e-12
ENSG00000144395	CCDC150	79.6614	1.02411	1.31387e-14	1.48643e-12
ENSG00000125430	HS3ST3B1	209.751	2.16259	1.36039e-14	1.5345e-12
ENSG00000275713	H2BC9	4.11061	2.6059	1.37373e-14	1.54496e-12
ENSG00000069011	PITX1	80.063	2.31343	1.42185e-14	1.59436e-12
ENSG00000223703	AC027612.1	9.61444	3.73869	1.48856e-14	1.66426e-12
ENSG00000012223	LTF	898.184	2.73609	1.55133e-14	1.72935e-12
ENSG00000171815	PCDHB1	42.6115	1.6416	1.73203e-14	1.92513e-12
ENSG00000134668	SPOCD1	1164.93	2.20092	1.89188e-14	2.09668e-12
ENSG00000182481	KPNA2	2929.49	0.697418	1.92392e-14	2.12599e-12
ENSG00000164778	EN2	135.924	1.76638	1.99457e-14	2.19766e-12
ENSG00000170779	CDCA4	278.792	0.778974	2.00626e-14	2.20416e-12
ENSG00000155660	PDIA4	5815.94	0.736149	2.23864e-14	2.44507e-12
ENSG00000159840	ZYX	7701.96	0.75821	2.23439e-14	2.44507e-12
ENSG00000175643	RMI2	205.931	1.17307	2.24483e-14	2.44507e-12
ENSG00000125871	MGME1	793.46	0.525115	2.32031e-14	2.52005e-12
ENSG00000204542	C6orf15	19.6536	5.82358	2.63849e-14	2.85746e-12
ENSG00000015413	DPEP1	145.418	2.35112	2.69641e-14	2.91189e-12
ENSG00000137135	ARHGEF39	107.763	0.924204	2.78202e-14	2.99584e-12
ENSG00000232480	TGFB2-AS1	94.0968	1.61709	2.81075e-14	3.01822e-12
ENSG00000165071	TMEM71	85.2045	1.46596	3.4473e-14	3.69133e-12
ENSG00000014138	POLA2	842.374	0.541795	3.46543e-14	3.70032e-12
ENSG00000229400	CNIH3-AS1	12.8507	2.84299	3.50735e-14	3.73459e-12
ENSG00000251131	AC025171.3	6.74204	1.62627	3.51746e-14	3.73489e-12
ENSG00000139329	LUM	281.904	1.58942	3.67186e-14	3.88798e-12
ENSG00000188313	PLSCR1	1208.48	1.03	3.96689e-14	4.18871e-12
ENSG00000100196	KDELR3	91.7331	1.1732	4.0547e-14	4.26957e-12
ENSG00000062822	POLD1	896.002	0.722129	4.07403e-14	4.27807e-12
ENSG00000160949	TONSL	573.894	0.799671	4.2853e-14	4.48752e-12
ENSG00000125319	HROB	130.789	0.786867	4.64577e-14	4.85164e-12
ENSG00000125735	TNFSF14	29.7171	1.87311	4.79895e-14	4.98422e-12
ENSG00000131203	IDO1	20.3262	2.95834	4.79591e-14	4.98422e-12
ENSG00000164694	FNDC1	74.9804	2.03841	4.86727e-14	5.04141e-12
ENSG00000101773	RBBP8	1093.37	0.709254	4.96406e-14	5.12768e-12
ENSG00000225765	LINC01831	8.51027	1.77677	5.04462e-14	5.19678e-12
ENSG00000267041	ZNF850	147.66	0.765264	5.61819e-14	5.77201e-12
ENSG00000153283	CD96	28.8699	1.64064	5.65487e-14	5.79403e-12
ENSG00000172322	CLEC12A	28.0465	2.07862	5.83869e-14	5.9663e-12
ENSG00000153404	PLEKHG4B	108.402	2.02944	6.04735e-14	6.16295e-12
ENSG00000280206	AC026401.3	168.713	1.10628	6.63633e-14	6.74511e-12
ENSG00000139055	ERP27	32.383	1.48296	7.9809e-14	8.09008e-12
ENSG00000037965	HOXC8	15.9515	3.73361	8.54282e-14	8.63665e-12
ENSG00000138435	CHRNA1	113.613	2.25637	8.72652e-14	8.79897e-12
ENSG00000131944	FAAP24	99.3941	0.749298	9.1066e-14	9.15791e-12
ENSG00000121039	RDH10	972.596	1.03727	9.63347e-14	9.66219e-12
ENSG00000116830	TTF2	544.607	0.74662	9.79374e-14	9.79709e-12
ENSG00000227128	LBX1-AS1	8.31187	3.45489	1.00917e-13	1.00687e-11
ENSG00000204397	CARD16	120.537	1.39414	1.01608e-13	1.01111e-11
ENSG00000012048	BRCA1	663.167	0.743921	1.06881e-13	1.0608e-11
ENSG00000255737	AGAP2-AS1	151.547	1.53774	1.24018e-13	1.22768e-11
ENSG00000077152	UBE2T	381.735	1.05895	1.25571e-13	1.23983e-11
ENSG00000164920	OSR2	33.8073	2.38444	1.29107e-13	1.27143e-11
ENSG00000258425	AC013451.1	1.86838	3.19449	1.33455e-13	1.31086e-11
ENSG00000168411	RFWD3	1208.88	0.584891	1.37039e-13	1.3426e-11
ENSG00000167244	IGF2	2223.62	1.51868	1.38585e-13	1.35425e-11
ENSG00000271936	AC012073.1	48.3196	0.821945	1.46323e-13	1.4262e-11
ENSG00000256637	LINC01965	5.40821	3.19586	1.48981e-13	1.44839e-11
ENSG00000140092	FBLN5	1220.23	1.32248	1.49836e-13	1.45299e-11
ENSG00000099331	MYO9B	7138.26	0.53815	1.61808e-13	1.56509e-11
ENSG00000237352	LINC01358	9.32739	1.88578	1.68394e-13	1.62466e-11
ENSG00000134339	SAA2	6.55035	2.43415	1.7957e-13	1.7281e-11
ENSG00000135074	ADAM19	682.531	1.14638	1.83132e-13	1.75793e-11
ENSG00000229391	HLA-DRB6	654.845	1.79451	1.88254e-13	1.80254e-11
ENSG00000168542	COL3A1	2218.52	1.87657	1.95104e-13	1.86344e-11
ENSG00000206337	HCP5	457.486	1.1384	2.04315e-13	1.94653e-11
ENSG00000089012	SIRPG	8.08705	1.81144	2.04986e-13	1.94804e-11
ENSG00000249119	MTND6P4	88.4499	-1.58279	2.23895e-13	2.12243e-11
ENSG00000182492	BGN	5935.09	1.22221	2.30219e-13	2.17694e-11
ENSG00000130309	COLGALT1	2921.05	0.562149	2.34569e-13	2.21257e-11
ENSG00000177409	SAMD9L	1365.91	1.18911	2.46208e-13	2.31661e-11
ENSG00000163263	C1orf189	8.13785	2.04316	2.5864e-13	2.42757e-11
ENSG00000229637	PRAC2	3.11168	4.1772	2.60522e-13	2.43922e-11
ENSG00000111834	RSPH4A	131.039	1.37291	2.66069e-13	2.48503e-11
ENSG00000258754	LINC01579	323.467	2.28144	2.8309e-13	2.63752e-11
ENSG00000147257	GPC3	154.526	1.50007	2.87617e-13	2.67315e-11
ENSG00000132554	RGS22	97.7549	1.93979	2.92092e-13	2.70812e-11
ENSG00000180638	SLC47A2	401.333	2.09251	2.9333e-13	2.71298e-11
ENSG00000261061	AC092718.3	122.491	0.861202	2.95606e-13	2.72739e-11
ENSG00000074219	TEAD2	482.561	1.0436	3.06052e-13	2.81693e-11
ENSG00000159184	HOXB13	24.9263	3.51798	3.2117e-13	2.94894e-11
ENSG00000185585	OLFML2A	655.526	1.04641	3.27449e-13	2.99935e-11
ENSG00000162873	KLHDC8A	3139.05	1.29984	3.53213e-13	3.22757e-11
ENSG00000092470	WDR76	505.769	0.879741	3.62463e-13	3.30415e-11
ENSG00000167460	TPM4	7602.88	0.541691	3.70034e-13	3.3651e-11
ENSG00000218358	RAET1K	2.17471	2.68847	3.78567e-13	3.43448e-11
ENSG00000129654	FOXJ1	1053.12	1.75001	3.98312e-13	3.60501e-11
ENSG00000140839	CLEC18B	92.2351	1.38197	4.18041e-13	3.77459e-11
ENSG00000075420	FNDC3B	1262.43	0.76287	4.43969e-13	3.99919e-11
ENSG00000157227	MMP14	3644.35	1.20924	4.54003e-13	4.07991e-11
ENSG00000101384	JAG1	3184.63	0.889432	4.61825e-13	4.14042e-11
ENSG00000184500	PROS1	1865.43	1.01141	4.68349e-13	4.18903e-11
ENSG00000148357	HMCN2	286.03	1.99839	4.77842e-13	4.2639e-11
ENSG00000136240	KDELR2	6377.09	0.494404	4.88245e-13	4.34652e-11
ENSG00000140287	HDC	11.5814	2.62331	5.09252e-13	4.52295e-11
ENSG00000183347	GBP6	19.4553	1.62868	5.29585e-13	4.69257e-11
ENSG00000280153	AC133065.3	141.179	1.15443	5.33186e-13	4.71349e-11
ENSG00000165501	LRR1	228.702	0.651742	5.51577e-13	4.86476e-11
ENSG00000005059	MCUB	446.496	1.22942	5.56914e-13	4.90046e-11
ENSG00000105948	TTC26	414.174	0.91267	5.65255e-13	4.96237e-11
ENSG00000175544	CABP4	68.4637	1.08386	5.68317e-13	4.97775e-11
ENSG00000183145	RIPPLY3	5.09671	2.09858	5.80109e-13	5.06935e-11
ENSG00000091136	LAMB1	1856.98	1.19578	6.31801e-13	5.50841e-11
ENSG00000112118	MCM3	3332.98	0.531412	6.37766e-13	5.54769e-11
ENSG00000100558	PLEK2	24.8929	1.42527	6.4445e-13	5.59303e-11
ENSG00000106462	EZH2	928.185	1.0184	6.47137e-13	5.60356e-11
ENSG00000145649	GZMA	34.2471	1.74105	6.66798e-13	5.76068e-11
ENSG00000112096	SOD2	20182.8	1.18398	7.00353e-13	6.02539e-11
ENSG00000164185	ZNF474	33.4564	1.72938	7.00608e-13	6.02539e-11
ENSG00000172965	MIR4435-2HG	281.397	1.26639	7.63941e-13	6.55523e-11
ENSG00000152760	TCTEX1D1	195.597	2.17234	8.26408e-13	7.07098e-11
ENSG00000155530	LRGUK	46.6785	1.39056	8.27766e-13	7.07098e-11
ENSG00000222047	C10orf55	13.3814	1.54532	8.35445e-13	7.12057e-11
ENSG00000131504	DIAPH1	3326.14	0.489315	8.52362e-13	7.24851e-11
ENSG00000281344	HELLPAR	27.6261	0.841169	9.02093e-13	7.6543e-11
ENSG00000173040	EVC2	83.1844	1.58708	9.32417e-13	7.89398e-11
ENSG00000089101	CFAP61	167.993	1.35851	9.53661e-13	8.03803e-11
ENSG00000188501	LCTL	104.559	1.3753	9.52926e-13	8.03803e-11
ENSG00000060982	BCAT1	2036.48	1.39368	9.85183e-13	8.28534e-11
ENSG00000225217	HSPA7	122.037	1.76166	1.06003e-12	8.89511e-11
ENSG00000196932	TMEM26	48.5663	1.40364	1.0649e-12	8.91629e-11
ENSG00000111335	OAS2	1027.52	1.20368	1.11478e-12	9.31344e-11
ENSG00000231290	APCDD1L-DT	18.2214	1.506	1.13675e-12	9.47455e-11
ENSG00000271590	AC108463.3	2.60658	2.25428	1.13905e-12	9.47455e-11
ENSG00000237819	CDK6-AS1	12.2309	2.36837	1.14465e-12	9.50035e-11
ENSG00000213988	ZNF90	114.778	0.773235	1.15681e-12	9.58039e-11
ENSG00000144354	CDCA7	615.566	1.09899	1.15934e-12	9.58045e-11
ENSG00000134028	ADAMDEC1	42.5157	2.44464	1.17081e-12	9.63331e-11
ENSG00000227695	DNMBP-AS1	104.634	-1.51483	1.16945e-12	9.63331e-11
ENSG00000185664	PMEL	20.3516	1.1025	1.19033e-12	9.77283e-11
ENSG00000259768	AC004943.2	202.343	0.492007	1.25828e-12	1.03084e-10
ENSG00000064012	CASP8	340.792	0.886074	1.27119e-12	1.03918e-10
ENSG00000134460	IL2RA	21.332	2.29478	1.29696e-12	1.05797e-10
ENSG00000169919	GUSB	1941.71	0.560616	1.30514e-12	1.05913e-10
ENSG00000255240	AP001636.3	15.4571	1.56929	1.30649e-12	1.05913e-10
ENSG00000270021	AC026691.1	282.057	-0.703495	1.30675e-12	1.05913e-10
ENSG00000087245	MMP2	3276.18	1.07457	1.37031e-12	1.10829e-10
ENSG00000167553	TUBA1C	859.55	1.02759	1.40892e-12	1.13709e-10
ENSG00000120833	SOCS2	870.315	1.31104	1.47361e-12	1.18428e-10
ENSG00000160691	SHC1	2071.07	0.628551	1.4733e-12	1.18428e-10
ENSG00000178602	OTOS	44.5496	1.92198	1.48314e-12	1.18943e-10
ENSG00000102393	GLA	655.182	0.513267	1.51422e-12	1.21179e-10
ENSG00000151576	QTRT2	738.952	0.449545	1.52435e-12	1.21733e-10
ENSG00000179344	HLA-DQB1	2409.49	1.68875	1.53932e-12	1.22672e-10
ENSG00000130592	LSP1	515.237	1.40205	1.54416e-12	1.228e-10
ENSG00000169515	CCDC8	304.107	1.56768	1.56046e-12	1.23837e-10
ENSG00000076770	MBNL3	364.247	1.03311	1.60652e-12	1.27226e-10
ENSG00000136122	BORA	125.689	0.614067	1.70175e-12	1.34488e-10
ENSG00000134802	SLC43A3	578.798	1.22071	1.70553e-12	1.34507e-10
ENSG00000166451	CENPN	337.407	0.668726	1.76956e-12	1.39268e-10
ENSG00000128165	ADM2	25.1169	1.43305	1.92348e-12	1.51069e-10
ENSG00000177721	ANXA2R	162.894	0.968064	2.13888e-12	1.6764e-10
ENSG00000270149	AL591806.2	6.0815	2.07402	2.23327e-12	1.74677e-10
ENSG00000142156	COL6A1	10045.7	0.697223	2.27111e-12	1.77273e-10
ENSG00000177294	FBXO39	15.8041	1.85191	2.31608e-12	1.80412e-10
ENSG00000133216	EPHB2	1568.76	0.884438	2.35584e-12	1.83134e-10
ENSG00000161800	RACGAP1	1426.06	0.7557	2.36728e-12	1.83648e-10
ENSG00000139178	C1RL	806.995	1.21845	2.53694e-12	1.96409e-10
ENSG00000160298	C21orf58	341.64	0.752512	2.55498e-12	1.97403e-10
ENSG00000086991	NOX4	73.5868	1.24915	2.71061e-12	2.09003e-10
ENSG00000204287	HLA-DRA	18014.7	1.54153	2.79557e-12	2.15118e-10
ENSG00000101825	MXRA5	493.244	1.50005	2.82505e-12	2.16946e-10
ENSG00000163507	CIP2A	277.734	0.755886	2.8659e-12	2.1964e-10
ENSG00000166401	SERPINB8	489.222	0.754305	2.87447e-12	2.19853e-10
ENSG00000205086	C2orf91	9.49286	2.01077	2.90332e-12	2.21614e-10
ENSG00000011028	MRC2	4257.68	1.13327	3.00344e-12	2.28797e-10
ENSG00000164326	CARTPT	77.3606	-2.9421	3.15374e-12	2.39766e-10
ENSG00000155761	SPAG17	24.9526	1.88351	3.1614e-12	2.39869e-10
ENSG00000127507	ADGRE2	200.089	1.29956	3.22274e-12	2.44036e-10
ENSG00000169248	CXCL11	63.1687	1.98163	3.24832e-12	2.45484e-10
ENSG00000115107	STEAP3	1331.25	1.49521	3.32779e-12	2.5099e-10
ENSG00000065485	PDIA5	288.825	0.878098	3.34505e-12	2.51793e-10
ENSG00000188488	SERPINA5	123.425	2.08699	3.43126e-12	2.57771e-10
ENSG00000130816	DNMT1	4826.8	0.521848	3.44115e-12	2.58005e-10
ENSG00000160447	PKN3	347.957	0.68164	3.54297e-12	2.65116e-10
ENSG00000197594	ENPP1	157.394	1.0767	3.64773e-12	2.72419e-10
ENSG00000164651	SP8	119.333	2.50461	3.69137e-12	2.75137e-10
ENSG00000169071	ROR2	89.3774	1.67033	3.76362e-12	2.79973e-10
ENSG00000124508	BTN2A2	664.952	0.846571	3.84192e-12	2.8524e-10
ENSG00000137404	NRM	655.574	0.814429	3.88419e-12	2.87816e-10
ENSG00000164136	IL15	53.6802	1.23589	4.01813e-12	2.97162e-10
ENSG00000197275	RAD54B	110.599	0.746323	4.0675e-12	3.00229e-10
ENSG00000231389	HLA-DPA1	8833.98	1.5107	4.08038e-12	3.00596e-10
ENSG00000001084	GCLC	4607.76	-0.625245	4.09094e-12	3.00791e-10
ENSG00000185418	TARS3	2011.42	-0.406376	4.11862e-12	3.02241e-10
ENSG00000176014	TUBB6	1164.92	1.14335	4.14272e-12	3.03425e-10
ENSG00000115687	PASK	493.883	0.670889	4.19392e-12	3.06584e-10
ENSG00000146648	EGFR	40147.5	1.50807	4.46304e-12	3.25631e-10
ENSG00000164220	F2RL2	99.1466	2.01845	4.54654e-12	3.31088e-10
ENSG00000197757	HOXC6	22.1631	2.79304	4.7052e-12	3.41986e-10
ENSG00000136378	ADAMTS7	227.544	1.22361	4.84754e-12	3.5166e-10
ENSG00000187955	COL14A1	647.482	1.45416	4.98209e-12	3.60732e-10
ENSG00000102359	SRPX2	379.363	1.7388	5.03953e-12	3.64197e-10
ENSG00000170178	HOXD12	2.87666	3.48185	5.06213e-12	3.65136e-10
ENSG00000259426	AC027237.3	12.6413	1.25844	5.50588e-12	3.96392e-10
ENSG00000156869	FRRS1	35.5805	1.33667	5.56406e-12	3.99824e-10
ENSG00000137563	GGH	808.385	0.645236	5.68189e-12	4.0752e-10
ENSG00000226025	LGALS17A	12.8389	2.69422	5.72493e-12	4.09834e-10
ENSG00000142002	DPP9	2390.01	0.306689	5.87025e-12	4.19447e-10
ENSG00000255189	GLYATL1P1	2.84462	2.23245	5.96327e-12	4.25294e-10
ENSG00000273983	H3C8	3.27366	2.23067	6.06534e-12	4.31764e-10
ENSG00000188610	FAM72B	32.1347	0.846638	6.10924e-12	4.34076e-10
ENSG00000205054	LINC01121	8.25637	2.35114	6.1998e-12	4.39689e-10
ENSG00000165795	NDRG2	95727.9	-0.780755	6.23427e-12	4.41309e-10
ENSG00000180447	GAS1	1293.62	1.10563	6.71415e-12	4.74396e-10
ENSG00000140853	NLRC5	1183.58	0.870948	6.85979e-12	4.83787e-10
ENSG00000196083	IL1RAP	1469.6	1.22422	7.0481e-12	4.96147e-10
ENSG00000128709	HOXD9	101.4	2.75718	7.34627e-12	5.16181e-10
ENSG00000229453	SPINK8	50.7423	1.27661	7.45638e-12	5.22951e-10
ENSG00000163792	TCF23	23.515	2.15803	7.53866e-12	5.27748e-10
ENSG00000108950	FAM20A	177.958	1.24948	7.81523e-12	5.46104e-10
ENSG00000104889	RNASEH2A	1104.26	0.677532	7.97092e-12	5.55961e-10
ENSG00000138080	EMILIN1	1865.48	0.951053	8.11653e-12	5.6508e-10
ENSG00000196954	CASP4	380.002	0.992758	8.44355e-12	5.86773e-10
ENSG00000137868	STRA6	127.397	1.29499	8.58406e-12	5.95449e-10
ENSG00000038945	MSR1	1072.54	1.34306	8.62293e-12	5.97056e-10
ENSG00000144810	COL8A1	586.487	2.11943	8.6947e-12	6.0093e-10
ENSG00000197646	PDCD1LG2	135.854	1.39631	8.8019e-12	6.07235e-10
ENSG00000120075	HOXB5	4.69127	2.65974	8.86994e-12	6.10821e-10
ENSG00000250133	HOXC-AS2	6.86615	3.75398	9.06135e-12	6.22873e-10
ENSG00000029559	IBSP	35.6797	2.74752	9.10811e-12	6.24958e-10
ENSG00000173852	DPY19L1	3871.72	0.752608	9.18092e-12	6.28818e-10
ENSG00000231789	PIK3CD-AS2	17.361	1.39963	9.22253e-12	6.30533e-10
ENSG00000116815	CD58	286.657	1.01963	9.33957e-12	6.37388e-10
ENSG00000187037	GPR141	13.2753	1.87354	9.38612e-12	6.39417e-10
ENSG00000162739	SLAMF6	23.1344	1.40859	9.92792e-12	6.75117e-10
ENSG00000171940	ZNF217	781.504	0.825438	9.96122e-12	6.76171e-10
ENSG00000173200	PARP15	39.4182	1.1526	1.00713e-11	6.82428e-10
ENSG00000139515	PDX1	10.045	3.26321	1.02277e-11	6.91792e-10
ENSG00000157510	AFAP1L1	600.452	1.03384	1.03041e-11	6.95716e-10
ENSG00000177738	AC025171.1	205.688	0.521795	1.03642e-11	6.98538e-10
ENSG00000049541	RFC2	1482.58	0.503884	1.04321e-11	7.01871e-10
ENSG00000104738	MCM4	3661.65	0.621637	1.05294e-11	7.07163e-10
ENSG00000204252	HLA-DOA	1534.75	1.57279	1.06244e-11	7.12284e-10
ENSG00000100297	MCM5	2157.89	0.620317	1.10822e-11	7.41671e-10
ENSG00000120318	ARAP3	963.68	1.02205	1.13718e-11	7.59714e-10
ENSG00000050344	NFE2L3	303.493	0.748225	1.15453e-11	7.69947e-10
ENSG00000231817	LINC01198	11.6721	3.45144	1.17779e-11	7.84085e-10
ENSG00000110665	C11orf21	26.5012	1.16021	1.20921e-11	8.00796e-10
ENSG00000115085	ZAP70	56.183	1.05771	1.20757e-11	8.00796e-10
ENSG00000138496	PARP9	2305.11	0.823368	1.20538e-11	8.00796e-10
ENSG00000203995	ZYG11A	5.79627	1.94524	1.21483e-11	8.03119e-10
ENSG00000163840	DTX3L	1955.13	0.763608	1.24825e-11	8.23783e-10
ENSG00000204961	PCDHA9	73.1427	-1.84447	1.25497e-11	8.26777e-10
ENSG00000076003	MCM6	1880.49	0.540238	1.27313e-11	8.37293e-10
ENSG00000147065	MSN	10612.7	1.08745	1.29225e-11	8.484e-10
ENSG00000136383	ALPK3	725.122	1.05599	1.32011e-11	8.64007e-10
ENSG00000233038	PTPRN2-AS1	80.7638	1.19243	1.32057e-11	8.64007e-10
ENSG00000163297	ANTXR2	894.769	0.869209	1.34551e-11	8.78813e-10
ENSG00000157856	DRC1	110.828	2.14853	1.362e-11	8.88059e-10
ENSG00000135374	ELF5	4.47866	2.11404	1.51104e-11	9.82804e-10
ENSG00000188647	PTAR1	3241.51	0.545619	1.51248e-11	9.82804e-10
ENSG00000123427	EEF1AKMT3	464.069	0.85052	1.53679e-11	9.96893e-10
ENSG00000168487	BMP1	1713.03	0.513203	1.54638e-11	1.00126e-09
ENSG00000240583	AQP1	31645.5	1.70297	1.54879e-11	1.00126e-09
ENSG00000177731	FLII	5012.14	0.316018	1.64088e-11	1.05899e-09
ENSG00000123364	HOXC13	7.3121	4.24491	1.66201e-11	1.07082e-09
ENSG00000162643	DNAI3	70.6657	1.70376	1.72565e-11	1.10993e-09
ENSG00000144031	ANKRD53	72.6928	1.1065	1.74899e-11	1.12305e-09
ENSG00000169894	MUC3A	16.0453	1.6913	1.77071e-11	1.13507e-09
ENSG00000106484	MEST	3343.81	0.856435	1.78043e-11	1.13938e-09
ENSG00000104611	SH2D4A	134.897	1.60868	1.81137e-11	1.15724e-09
ENSG00000151689	INPP1	2585.94	-0.38911	1.81946e-11	1.16045e-09
ENSG00000134247	PTGFRN	3224.59	0.977618	1.88342e-11	1.19924e-09
ENSG00000144820	ADGRG7	2.65481	3.97081	1.96701e-11	1.25037e-09
ENSG00000224950	AL390066.1	7.37742	1.19342	1.99603e-11	1.26458e-09
ENSG00000233834	AC005083.1	5.34938	1.83238	1.99558e-11	1.26458e-09
ENSG00000041982	TNC	15678.7	1.29122	2.02246e-11	1.27881e-09
ENSG00000118557	PMFBP1	53.4695	0.714918	2.02521e-11	1.27881e-09
ENSG00000196301	HLA-DRB9	4.67192	1.87532	2.28862e-11	1.44274e-09
ENSG00000278023	RDM1	14.8501	1.47097	2.31686e-11	1.45813e-09
ENSG00000156787	TBC1D31	309.544	0.483499	2.33776e-11	1.46885e-09
ENSG00000102007	PLP2	798.615	1.12487	2.34509e-11	1.47102e-09
ENSG00000162695	SLC30A7	881.38	0.540087	2.38585e-11	1.49413e-09
ENSG00000147138	GPR174	3.01713	2.60392	2.51928e-11	1.57509e-09
ENSG00000130589	HELZ2	1627.16	0.882847	2.55765e-11	1.59645e-09
ENSG00000105486	LIG1	1449.05	0.611597	2.57223e-11	1.60292e-09
ENSG00000121316	PLBD1	192.057	1.12433	2.57675e-11	1.60311e-09
ENSG00000088298	EDEM2	1039.95	0.451706	2.60921e-11	1.62065e-09
ENSG00000273162	AL133215.2	13.3201	0.991753	2.65835e-11	1.64848e-09
ENSG00000223534	HLA-DQB1-AS1	17.0025	1.69346	2.73203e-11	1.69141e-09
ENSG00000138175	ARL3	4600.63	-0.44101	2.74271e-11	1.69526e-09
ENSG00000170893	TRH	295.719	2.03175	2.75326e-11	1.69902e-09
ENSG00000269825	AC022150.4	38.3618	0.975806	2.8331e-11	1.74546e-09
ENSG00000231991	ANXA2P2	36.7992	1.3207	2.86272e-11	1.76085e-09
ENSG00000109705	NKX3-2	23.1264	1.79659	2.9024e-11	1.78237e-09
ENSG00000168062	BATF2	318.745	1.0648	2.94664e-11	1.80662e-09
ENSG00000100985	MMP9	172.083	2.08225	2.96729e-11	1.81636e-09
ENSG00000117385	P3H1	858.018	0.551297	2.99493e-11	1.83032e-09
ENSG00000164649	CDCA7L	966.555	1.01976	3.06976e-11	1.87181e-09
ENSG00000171611	PTCRA	26.7047	1.57533	3.07266e-11	1.87181e-09
ENSG00000012211	PRICKLE3	90.3975	0.923892	3.20448e-11	1.94899e-09
ENSG00000187714	SLC18A3	18.0352	2.73293	3.29753e-11	2.00238e-09
ENSG00000257588	AC025154.2	9.22914	1.71994	3.521e-11	2.13467e-09
ENSG00000177084	POLE	1359.74	0.637632	3.62632e-11	2.19502e-09
ENSG00000264230	ANXA8L1	35.9615	-1.64878	3.73094e-11	2.25476e-09
ENSG00000196924	FLNA	20509.3	0.81333	3.7614e-11	2.26956e-09
ENSG00000113088	GZMK	18.6993	1.89741	3.78506e-11	2.28021e-09
ENSG00000156509	FBXO43	31.5344	0.922541	3.80091e-11	2.28614e-09
ENSG00000254877	AP001636.2	2.13678	2.06364	3.821e-11	2.29459e-09
ENSG00000168393	DTYMK	1341.88	0.59611	4.31964e-11	2.58995e-09
ENSG00000067066	SP100	960.374	0.920363	4.40266e-11	2.63557e-09
ENSG00000160654	CD3G	14.4565	1.55738	4.5241e-11	2.704e-09
ENSG00000125245	GPR18	5.2846	1.58959	4.57369e-11	2.72935e-09
ENSG00000133106	EPSTI1	351.58	1.05695	4.60032e-11	2.74094e-09
ENSG00000111981	ULBP1	27.5009	1.67611	4.75935e-11	2.83126e-09
ENSG00000277734	TRAC	92.0995	1.38515	4.80552e-11	2.85425e-09
ENSG00000126785	RHOJ	1056.88	0.909411	4.96206e-11	2.94263e-09
ENSG00000251151	HOXC-AS3	2.1554	3.2262	5.11793e-11	3.03034e-09
ENSG00000104626	ERI1	806.123	0.499094	5.32325e-11	3.14212e-09
ENSG00000235363	SNRPGP10	21.4172	1.10997	5.31799e-11	3.14212e-09
ENSG00000177096	PHETA2	168.542	0.826057	5.40727e-11	3.18677e-09
ENSG00000228208	LINC02869	10.3937	1.9624	5.47335e-11	3.22072e-09
ENSG00000103222	ABCC1	1287.3	0.532057	5.78264e-11	3.39746e-09
ENSG00000251593	MSNP1	3.38482	1.44459	5.79809e-11	3.40128e-09
ENSG00000143924	EML4	1758.15	0.431196	5.86792e-11	3.43518e-09
ENSG00000245694	CRNDE	210.071	1.62349	5.87396e-11	3.43518e-09
ENSG00000109339	MAPK10	6060.91	-0.57849	5.93712e-11	3.46679e-09
ENSG00000108602	ALDH3A1	45.0938	1.64405	6.12689e-11	3.57211e-09
ENSG00000144481	TRPM8	100.351	2.21321	6.18381e-11	3.59977e-09
ENSG00000115232	ITGA4	202.859	1.13312	6.54821e-11	3.80607e-09
ENSG00000011304	PTBP1	7421.52	0.46206	6.60407e-11	3.83268e-09
ENSG00000256262	USP30-AS1	8.6876	1.3734	6.66334e-11	3.86118e-09
ENSG00000159708	LRRC36	47.4787	1.21128	6.71394e-11	3.88458e-09
ENSG00000103044	HAS3	173.964	0.796853	6.79044e-11	3.92287e-09
ENSG00000162493	PDPN	2430.57	1.79316	6.81881e-11	3.93328e-09
ENSG00000103855	CD276	2972.73	0.66631	6.86651e-11	3.9548e-09
ENSG00000025708	TYMP	775.401	1.34779	6.99201e-11	4.02099e-09
ENSG00000173207	CKS1B	386.533	0.576248	7.03138e-11	4.03752e-09
ENSG00000172215	CXCR6	21.2015	1.58327	7.08183e-11	4.06036e-09
ENSG00000125965	GDF5	28.9149	1.36847	7.1553e-11	4.0963e-09
ENSG00000186973	FAM183A	25.2852	2.49247	7.24286e-11	4.14019e-09
ENSG00000070950	RAD18	658.724	0.550465	7.46101e-11	4.25849e-09
ENSG00000149548	CCDC15	174.014	0.628742	7.80017e-11	4.44539e-09
ENSG00000105974	CAV1	2256.79	1.25836	7.82298e-11	4.45172e-09
ENSG00000237499	WAKMAR2	30.8187	0.937537	8.09886e-11	4.60182e-09
ENSG00000254535	PABPC4L	40.4626	1.08018	8.14217e-11	4.61952e-09
ENSG00000146263	MMS22L	477.628	0.509001	8.17221e-11	4.62966e-09
ENSG00000112029	FBXO5	487.109	0.68709	8.23071e-11	4.65586e-09
ENSG00000073861	TBX21	18.5086	1.24556	8.41375e-11	4.7493e-09
ENSG00000133119	RFC3	567.536	0.599661	8.43338e-11	4.7493e-09
ENSG00000141574	SECTM1	190.308	1.25075	8.43222e-11	4.7493e-09
ENSG00000142494	SLC47A1	234.515	1.18848	8.46054e-11	4.75755e-09
ENSG00000136295	TTYH3	10366.6	0.712514	8.60247e-11	4.83022e-09
ENSG00000246095	LINC01096	1.39292	3.1881	8.7164e-11	4.88697e-09
ENSG00000077514	POLD3	884.37	0.369779	8.97251e-11	5.02315e-09
ENSG00000108821	COL1A1	2498.67	1.70407	9.07041e-11	5.07049e-09
ENSG00000222041	CYTOR	135.309	1.32772	9.13848e-11	5.10104e-09
ENSG00000123576	ESX1	11.7123	-2.70942	9.35346e-11	5.21339e-09
ENSG00000064932	SBNO2	1541.62	0.528031	9.79837e-11	5.45337e-09
ENSG00000119514	GALNT12	76.6497	0.747341	1.01188e-10	5.62349e-09
ENSG00000158769	F11R	568.01	0.862242	1.02251e-10	5.67425e-09
ENSG00000137078	SIT1	12.4709	1.67319	1.03279e-10	5.72295e-09
ENSG00000037897	METTL1	698.176	0.811399	1.03726e-10	5.73935e-09
ENSG00000203952	CCDC160	334.504	-0.733367	1.04187e-10	5.75647e-09
ENSG00000162430	SELENON	11614.7	0.566457	1.07315e-10	5.92069e-09
ENSG00000159128	IFNGR2	2703.37	0.515591	1.07736e-10	5.93534e-09
ENSG00000124549	BTN2A3P	88.3518	0.822899	1.09129e-10	6.00338e-09
ENSG00000163918	RFC4	780.56	0.525525	1.0952e-10	6.01617e-09
ENSG00000196126	HLA-DRB1	9133.28	1.43262	1.09995e-10	6.03355e-09
ENSG00000164104	HMGB2	3431.97	0.671696	1.10274e-10	6.04013e-09
ENSG00000104432	IL7	46.9319	1.00764	1.10523e-10	6.04503e-09
ENSG00000080839	RBL1	653.2	0.529928	1.10945e-10	6.05561e-09
ENSG00000164109	MAD2L1	659.159	0.71359	1.11035e-10	6.05561e-09
ENSG00000174837	ADGRE1	77.5463	1.82945	1.15525e-10	6.29146e-09
ENSG00000138083	SIX3	15.9991	1.92174	1.16637e-10	6.3408e-09
ENSG00000164093	PITX2	4.27544	2.03093	1.16764e-10	6.3408e-09
ENSG00000072110	ACTN1	5435.47	1.0368	1.17829e-10	6.38486e-09
ENSG00000126391	FRMD8	1991.36	0.434458	1.17912e-10	6.38486e-09
ENSG00000272142	LYRM4-AS1	42.8221	0.624609	1.22869e-10	6.64384e-09
ENSG00000000971	CFH	798.445	1.048	1.23551e-10	6.67121e-09
ENSG00000249776	AC124854.1	56.6172	-0.989607	1.24237e-10	6.69873e-09
ENSG00000158683	PKD1L1	48.7602	0.95538	1.27617e-10	6.87124e-09
ENSG00000010932	FMO1	15.8202	1.32064	1.28853e-10	6.92798e-09
ENSG00000255441	SIGLEC10-AS1	3.98975	1.19823	1.29627e-10	6.95976e-09
ENSG00000187944	C2orf66	21.1069	1.194	1.30527e-10	6.99819e-09
ENSG00000055732	MCOLN3	19.3437	1.63367	1.34469e-10	7.18581e-09
ENSG00000182700	IGIP	3292.36	-0.486311	1.34593e-10	7.18581e-09
ENSG00000249996	PPIC-AS1	3.57131	1.45318	1.34563e-10	7.18581e-09
ENSG00000235802	HCFC1-AS1	11.1078	1.34138	1.37514e-10	7.33147e-09
ENSG00000272282	LINC02084	5.22998	1.50036	1.38767e-10	7.3879e-09
ENSG00000164309	CMYA5	660.763	1.48541	1.44643e-10	7.68993e-09
ENSG00000142959	BEST4	48.6213	1.09509	1.50814e-10	8.00109e-09
ENSG00000254545	AL354919.2	28.2661	2.12279	1.50916e-10	8.00109e-09
ENSG00000138182	KIF20B	331.124	0.627342	1.51911e-10	8.04261e-09
ENSG00000072694	FCGR2B	83.2469	1.64137	1.5277e-10	8.07681e-09
ENSG00000183242	WT1-AS	4.07335	3.31342	1.53695e-10	8.11445e-09
ENSG00000033867	SLC4A7	1059.54	0.626506	1.58399e-10	8.35123e-09
ENSG00000182010	RTKN2	264.729	1.05959	1.60381e-10	8.44401e-09
ENSG00000237987	AL606970.4	4.90325	2.62006	1.61229e-10	8.47688e-09
ENSG00000089127	OAS1	951.984	1.12277	1.6207e-10	8.50936e-09
ENSG00000163564	PYHIN1	7.29522	1.58328	1.62576e-10	8.52414e-09
ENSG00000140682	TGFB1I1	782.913	0.736981	1.75377e-10	9.18264e-09
ENSG00000250771	AC106865.1	67.8605	1.67231	1.78555e-10	9.33617e-09
ENSG00000163600	ICOS	5.52697	2.07301	1.80574e-10	9.4288e-09
ENSG00000142798	HSPG2	2043.32	1.14876	1.86074e-10	9.70265e-09
ENSG00000175697	GPR156	104.84	1.01475	1.88943e-10	9.83876e-09
ENSG00000159147	DONSON	708.138	0.482652	1.9422e-10	1.00997e-08
ENSG00000088930	XRN2	3727.76	0.385313	1.98746e-10	1.0321e-08
ENSG00000163359	COL6A3	427.793	1.53373	2.04185e-10	1.05889e-08
ENSG00000236106	AC010729.1	16.8114	1.88731	2.0493e-10	1.06131e-08
ENSG00000246985	SOCS2-AS1	126.069	1.15348	2.09863e-10	1.08538e-08
ENSG00000123146	ADGRE5	1246.23	1.00972	2.10519e-10	1.08729e-08
ENSG00000214826	DDX12P	113.39	1.09481	2.10874e-10	1.08765e-08
ENSG00000107485	GATA3	23.2738	1.51699	2.13034e-10	1.0973e-08
ENSG00000097046	CDC7	732.861	0.680396	2.1438e-10	1.10274e-08
ENSG00000125810	CD93	1474.31	1.11885	2.15418e-10	1.10658e-08
ENSG00000140650	PMM2	214.671	0.441717	2.18356e-10	1.12016e-08
ENSG00000158710	TAGLN2	5635.67	1.08652	2.22699e-10	1.1409e-08
ENSG00000156966	B3GNT7	256.216	1.40765	2.31132e-10	1.18251e-08
ENSG00000106144	CASP2	1601.95	0.474825	2.32319e-10	1.18698e-08
ENSG00000100413	POLR3H	5849.45	-0.405931	2.37089e-10	1.20973e-08
ENSG00000135549	PKIB	290.139	1.26855	2.39992e-10	1.22218e-08
ENSG00000169495	HTRA4	7.16816	1.7639	2.40172e-10	1.22218e-08
ENSG00000020633	RUNX3	178.839	1.04753	2.41864e-10	1.22914e-08
ENSG00000147168	IL2RG	128.754	1.07998	2.56459e-10	1.30157e-08
ENSG00000161638	ITGA5	1279.32	0.92841	2.63945e-10	1.33778e-08
ENSG00000176907	TCIM	741.98	1.22171	2.69527e-10	1.36425e-08
ENSG00000151746	BICD1	1864.97	0.550168	2.75244e-10	1.39133e-08
ENSG00000177426	TGIF1	973.329	0.912775	2.76589e-10	1.39628e-08
ENSG00000181896	ZNF101	397.517	0.283215	2.77609e-10	1.39957e-08
ENSG00000159259	CHAF1B	318.054	1.03794	2.86226e-10	1.4411e-08
ENSG00000204525	HLA-C	26545.1	0.823056	2.88618e-10	1.45122e-08
ENSG00000196550	FAM72A	34.657	0.595032	2.89903e-10	1.45576e-08
ENSG00000131401	NAPSB	1023.03	1.55663	2.90782e-10	1.45825e-08
ENSG00000082126	MPP4	17.2583	1.03496	2.935e-10	1.46994e-08
ENSG00000235192	AC009495.3	4.60445	2.18066	2.96517e-10	1.48309e-08
ENSG00000260966	AP001486.2	1122.56	-0.508995	3.04732e-10	1.52218e-08
ENSG00000140511	HAPLN3	295.833	0.923439	3.0957e-10	1.54431e-08
ENSG00000079385	CEACAM1	25.0486	0.910797	3.12215e-10	1.55385e-08
ENSG00000143554	SLC27A3	757.982	0.825221	3.1248e-10	1.55385e-08
ENSG00000172139	SLC9C1	2.92748	1.83804	3.12707e-10	1.55385e-08
ENSG00000121807	CCR2	28.8572	1.75537	3.13615e-10	1.55633e-08
ENSG00000140030	GPR65	213.258	1.38285	3.1409e-10	1.55665e-08
ENSG00000230797	YY2	42.6656	0.700106	3.17223e-10	1.57013e-08
ENSG00000153898	MCOLN2	44.9479	1.34692	3.19947e-10	1.58156e-08
ENSG00000152763	DNAI4	353.142	1.22778	3.21638e-10	1.58785e-08
ENSG00000163599	CTLA4	18.2466	1.33427	3.22188e-10	1.5885e-08
ENSG00000186810	CXCR3	11.5427	1.75102	3.31922e-10	1.63437e-08
ENSG00000109944	JHY	141.21	1.59885	3.34717e-10	1.646e-08
ENSG00000038210	PI4K2B	310.033	0.514793	3.35305e-10	1.64676e-08
ENSG00000280721	LINC01943	2.39998	1.72672	3.49994e-10	1.71669e-08
ENSG00000267919	AC009955.2	5.21716	1.37782	3.53712e-10	1.73269e-08
ENSG00000227992	AC108463.1	8.04205	1.39169	3.71442e-10	1.8172e-08
ENSG00000010292	NCAPD2	3312.24	0.528304	3.82917e-10	1.87093e-08
ENSG00000256705	AL137779.1	7.30119	-0.753986	3.86904e-10	1.88798e-08
ENSG00000204604	ZNF468	366.284	0.534596	3.87793e-10	1.88989e-08
ENSG00000126351	THRA	29503.7	-0.492266	3.97498e-10	1.93471e-08
ENSG00000260057	LINC01571	7.05764	1.75661	4.11911e-10	2.0023e-08
ENSG00000085552	IGSF9	111.142	1.00557	4.21979e-10	2.04862e-08
ENSG00000279205	AC092162.3	115.132	-1.51929	4.23392e-10	2.05286e-08
ENSG00000124657	OR2B6	4.62377	1.40929	4.24761e-10	2.05687e-08
ENSG00000188523	CFAP77	115.204	1.60476	4.26617e-10	2.06323e-08
ENSG00000188042	ARL4C	2999.06	0.988799	4.28281e-10	2.06812e-08
ENSG00000227145	IL21-AS1	1.98032	2.57511	4.28715e-10	2.06812e-08
ENSG00000130487	KLHDC7B	32.1476	1.37019	4.35955e-10	2.10037e-08
ENSG00000143382	ADAMTSL4	220.439	0.900603	4.36999e-10	2.10274e-08
ENSG00000078900	TP73	200.321	1.41066	4.37746e-10	2.10367e-08
ENSG00000014914	MTMR11	692.974	0.792386	4.41055e-10	2.1169e-08
ENSG00000204876	AC021218.1	15.6781	2.4786	4.46637e-10	2.14099e-08
ENSG00000136286	MYO1G	110.879	1.08604	4.51342e-10	2.16082e-08
ENSG00000121552	CSTA	50.0651	1.5922	4.52544e-10	2.16384e-08
ENSG00000214900	LINC01588	7.8173	1.00372	4.55177e-10	2.1737e-08
ENSG00000172167	MTBP	225.551	0.63584	4.58913e-10	2.18879e-08
ENSG00000132915	PDE6A	12.8031	1.09786	4.67061e-10	2.22486e-08
ENSG00000120217	CD274	208.515	1.11303	4.73361e-10	2.25205e-08
ENSG00000165923	AGBL2	59.3575	1.15233	4.8167e-10	2.28871e-08
ENSG00000272839	AC011899.2	4.27569	1.41777	4.83756e-10	2.29576e-08
ENSG00000167646	DNAAF3	70.1782	1.4255	4.86746e-10	2.30707e-08
ENSG00000117560	FASLG	4.18806	1.82015	4.90545e-10	2.32218e-08
ENSG00000007062	PROM1	686.045	0.912654	4.94126e-10	2.33622e-08
ENSG00000132530	XAF1	326.815	1.11121	5.03583e-10	2.37797e-08
ENSG00000163623	NKX6-1	42.9285	1.28158	5.09227e-10	2.40164e-08
ENSG00000069974	RAB27A	308.988	0.64129	5.23555e-10	2.46616e-08
ENSG00000145358	DDIT4L	332.095	1.92798	5.30383e-10	2.49523e-08
ENSG00000171219	CDC42BPG	21.758	0.901767	5.47823e-10	2.57409e-08
ENSG00000058262	SEC61A1	16015.1	0.408774	5.56515e-10	2.61171e-08
ENSG00000187905	LRRC74B	16.1361	1.40855	5.60066e-10	2.62513e-08
ENSG00000267201	LINC01775	3.54459	1.31885	5.73488e-10	2.68473e-08
ENSG00000162777	DENND2D	167.852	1.03818	5.79379e-10	2.70897e-08
ENSG00000183647	ZNF530	191.009	0.565001	5.84466e-10	2.7294e-08
ENSG00000246366	LACTB2-AS1	14.5449	1.05548	5.88179e-10	2.74337e-08
ENSG00000121005	CRISPLD1	3259.75	0.956088	5.90873e-10	2.75256e-08
ENSG00000273226	AL391834.2	139.316	-0.596942	6.06088e-10	2.81998e-08
ENSG00000165566	AMER2	12331.1	-0.636022	6.13129e-10	2.84925e-08
ENSG00000172771	EFCAB12	86.8952	1.27033	6.4118e-10	2.97597e-08
ENSG00000095015	MAP3K1	1433.85	0.697114	6.54907e-10	3.03597e-08
ENSG00000090776	EFNB1	1229.83	0.573217	6.66529e-10	3.08609e-08
ENSG00000159216	RUNX1	916.161	1.10568	6.68341e-10	3.09071e-08
ENSG00000160185	UBASH3A	7.50521	1.62799	6.78546e-10	3.13409e-08
ENSG00000170266	GLB1	1982.59	0.389729	6.79605e-10	3.13518e-08
ENSG00000106483	SFRP4	920.688	1.51163	6.95896e-10	3.20643e-08
ENSG00000015171	ZMYND11	9419.66	-0.381929	7.06208e-10	3.25001e-08
ENSG00000115523	GNLY	107.952	1.22515	7.39107e-10	3.3973e-08
ENSG00000076706	MCAM	3671.43	0.753302	7.5205e-10	3.45262e-08
ENSG00000155850	SLC26A2	945.093	0.751717	7.58887e-10	3.4798e-08
ENSG00000176595	KBTBD11	6477.01	-0.80977	7.81199e-10	3.5778e-08
ENSG00000232021	LEF1-AS1	23.9933	1.13767	8.05401e-10	3.6842e-08
ENSG00000227279	AC110015.1	7.7345	1.2625	8.17976e-10	3.73722e-08
ENSG00000179023	KLHDC7A	14.986	2.52495	8.28257e-10	3.77966e-08
ENSG00000254503	AC010319.1	7.34663	1.01487	8.29704e-10	3.78172e-08
ENSG00000145247	OCIAD2	538.361	1.29931	8.38201e-10	3.81587e-08
ENSG00000223865	HLA-DPB1	6402.49	1.34996	8.5461e-10	3.88128e-08
ENSG00000226535	AL445487.1	12.2987	-2.03009	8.54326e-10	3.88128e-08
ENSG00000226363	HAGLROS	14.1774	1.86019	8.61925e-10	3.90983e-08
ENSG00000267521	AC016168.1	4.2472	2.30474	8.76073e-10	3.96927e-08
ENSG00000139278	GLIPR1	999.108	0.900817	8.82705e-10	3.99014e-08
ENSG00000185697	MYBL1	438.698	0.614978	8.82779e-10	3.99014e-08
ENSG00000047662	FAM184B	441.513	1.2207	8.94991e-10	4.03172e-08
ENSG00000224184	MIR3681HG	9.98033	1.49869	8.9516e-10	4.03172e-08
ENSG00000259207	ITGB3	55.6308	1.24389	8.9426e-10	4.03172e-08
ENSG00000138356	AOX1	82.1652	1.33654	8.99084e-10	4.0446e-08
ENSG00000279388	AC073578.3	2.23213	3.51123	9.0282e-10	4.05661e-08
ENSG00000227365	AC008060.2	1.49425	3.17674	9.07849e-10	4.07439e-08
ENSG00000124635	H2BC11	29.6214	0.984545	9.13928e-10	4.09683e-08
ENSG00000205885	C1RL-AS1	29.4635	1.08299	9.23562e-10	4.13514e-08
ENSG00000162814	SPATA17	133.36	1.11849	9.74074e-10	4.35617e-08
ENSG00000203747	FCGR3A	3558.84	1.32934	9.85398e-10	4.40164e-08
ENSG00000111275	ALDH2	17532	-0.581368	1.04289e-09	4.6476e-08
ENSG00000143479	DYRK3	246.025	0.716708	1.04357e-09	4.6476e-08
ENSG00000268658	LINC00664	42.5175	0.942367	1.04413e-09	4.6476e-08
ENSG00000163508	EOMES	9.8202	1.44996	1.06976e-09	4.75612e-08
ENSG00000170577	SIX2	22.3241	1.28848	1.0884e-09	4.83332e-08
ENSG00000091490	SEL1L3	1196.29	1.33484	1.09831e-09	4.87166e-08
ENSG00000079257	LXN	154.093	0.921336	1.12716e-09	4.99379e-08
ENSG00000136305	CIDEB	10.1276	0.939674	1.14389e-09	5.06202e-08
ENSG00000158163	DZIP1L	231.935	0.605814	1.14542e-09	5.06289e-08
ENSG00000136982	DSCC1	310.238	0.46685	1.16465e-09	5.14192e-08
ENSG00000119397	CNTRL	1102.28	0.543767	1.19239e-09	5.25825e-08
ENSG00000183853	KIRREL1	1219.08	0.609618	1.21496e-09	5.3454e-08
ENSG00000197879	MYO1C	1753.02	0.446707	1.21396e-09	5.3454e-08
ENSG00000162676	GFI1	15.1705	0.920051	1.243e-09	5.46245e-08
ENSG00000253676	TAGLN2P1	3.39847	1.3108	1.24588e-09	5.46878e-08
ENSG00000234380	LINC01426	26.3008	1.31681	1.25496e-09	5.5023e-08
ENSG00000279968	CCDC28A-AS1	28.8438	0.624358	1.26504e-09	5.54007e-08
ENSG00000141294	LRRC46	104.728	0.809536	1.26734e-09	5.54379e-08
ENSG00000129925	PGAP6	2342.35	0.395145	1.30309e-09	5.69358e-08
ENSG00000254986	DPP3	1934.21	0.341117	1.33766e-09	5.83795e-08
ENSG00000133115	STOML3	3.89608	2.77782	1.35073e-09	5.88824e-08
ENSG00000047457	CP	1584.91	1.59898	1.36028e-09	5.92307e-08
ENSG00000111837	MAK	57.7496	1.04032	1.38488e-09	6.02327e-08
ENSG00000198885	ITPRIPL1	262.06	1.06262	1.39384e-09	6.05531e-08
ENSG00000122642	FKBP9	2628.26	0.875234	1.41139e-09	6.12455e-08
ENSG00000175857	GAPT	122.835	1.38246	1.41557e-09	6.13568e-08
ENSG00000137496	IL18BP	952.342	0.652013	1.42121e-09	6.14611e-08
ENSG00000205413	SAMD9	808.18	0.903401	1.42098e-09	6.14611e-08
ENSG00000143107	FNDC7	27.5008	1.3498	1.43915e-09	6.21665e-08
ENSG00000280414	AC018470.1	1.91895	2.77838	1.4593e-09	6.29651e-08
ENSG00000198502	HLA-DRB5	3228.06	1.45078	1.4658e-09	6.31741e-08
ENSG00000149131	SERPING1	4543.82	1.20284	1.47673e-09	6.35009e-08
ENSG00000254126	CD8B2	25.8147	-1.07315	1.47635e-09	6.35009e-08
ENSG00000140575	IQGAP1	4309.07	0.796665	1.4939e-09	6.41668e-08
ENSG00000146143	PRIM2	392.635	0.420779	1.50224e-09	6.43802e-08
ENSG00000184302	SIX6	44.8978	3.29414	1.50226e-09	6.43802e-08
ENSG00000073331	ALPK1	417.474	0.839813	1.52027e-09	6.50058e-08
ENSG00000250990	AC098851.1	11.806	1.05622	1.51974e-09	6.50058e-08
ENSG00000227954	TARID	8.7029	1.50551	1.55004e-09	6.62043e-08
ENSG00000260135	MMP2-AS1	3.02411	2.20953	1.55766e-09	6.6455e-08
ENSG00000119326	CTNNAL1	1061.85	0.453042	1.56381e-09	6.66426e-08
ENSG00000146094	DOK3	443.984	0.778921	1.57781e-09	6.71638e-08
ENSG00000239793	AC098818.1	10.0826	-1.19414	1.596e-09	6.78622e-08
ENSG00000087303	NID2	382.218	0.959237	1.59896e-09	6.79122e-08
ENSG00000163545	NUAK2	188.432	0.95895	1.61061e-09	6.83304e-08
ENSG00000249001	AC093895.1	4.22228	2.97606	1.62987e-09	6.90704e-08
ENSG00000189068	VSTM1	12.4484	1.89549	1.63622e-09	6.92625e-08
ENSG00000196923	PDLIM7	1026.95	0.614892	1.66983e-09	7.06064e-08
ENSG00000128833	MYO5C	617.76	1.03752	1.68881e-09	7.13296e-08
ENSG00000269155	AL009178.2	11.5662	1.68129	1.70648e-09	7.19958e-08
ENSG00000181523	SGSH	1541.18	0.352698	1.72185e-09	7.25641e-08
ENSG00000125726	CD70	6.30193	1.65901	1.72395e-09	7.25721e-08
ENSG00000275632	AL035461.2	54.6765	0.74847	1.75545e-09	7.38164e-08
ENSG00000138092	CENPO	926.333	0.441948	1.79174e-09	7.52589e-08
ENSG00000168476	REEP4	617.868	0.599765	1.8055e-09	7.57533e-08
ENSG00000232803	SLCO4A1-AS1	44.4072	1.42765	1.83427e-09	7.68757e-08
ENSG00000262484	CCER2	106.487	1.19014	1.8434e-09	7.71733e-08
ENSG00000184937	WT1	8.74928	2.36677	1.88197e-09	7.87013e-08
ENSG00000272842	AL391834.1	112.491	-0.85926	1.88725e-09	7.88353e-08
ENSG00000008516	MMP25	200.011	0.926366	1.89537e-09	7.90875e-08
ENSG00000206341	HLA-H	876.387	0.822737	1.91835e-09	7.99586e-08
ENSG00000232533	AC093673.1	370.569	0.690465	1.94464e-09	8.09657e-08
ENSG00000091317	CMTM6	2402.95	0.496788	1.98923e-09	8.27315e-08
ENSG00000164089	ETNPPL	7901.65	-1.22739	1.99713e-09	8.29192e-08
ENSG00000197461	PDGFA	2025.39	1.02105	1.99811e-09	8.29192e-08
ENSG00000111331	OAS3	2278.66	0.976052	2.01852e-09	8.3675e-08
ENSG00000198796	ALPK2	28.716	1.49621	2.03642e-09	8.43249e-08
ENSG00000198088	NUP62CL	13.6401	1.42051	2.03974e-09	8.43705e-08
ENSG00000148702	HABP2	33.1563	1.45506	2.04334e-09	8.44278e-08
ENSG00000127951	FGL2	989.466	1.06619	2.09248e-09	8.63643e-08
ENSG00000167306	MYO5B	314.522	1.1373	2.1218e-09	8.74794e-08
ENSG00000198887	SMC5	1850.42	0.486073	2.12987e-09	8.77168e-08
ENSG00000227455	AL450345.1	19.5665	1.72429	2.13306e-09	8.77531e-08
ENSG00000234231	ANAPC1P4	10.8574	1.31653	2.15478e-09	8.85508e-08
ENSG00000196182	STK40	2703.68	0.560342	2.16678e-09	8.89481e-08
ENSG00000135424	ITGA7	5210.59	0.886307	2.17355e-09	8.91297e-08
ENSG00000109107	ALDOC	61167.6	-0.797609	2.19797e-09	9.00339e-08
ENSG00000166741	NNMT	304.868	1.45885	2.20673e-09	9.02954e-08
ENSG00000141469	SLC14A1	5299.96	-1.75318	2.23755e-09	9.1458e-08
ENSG00000163590	PPM1L	5607.07	-0.556043	2.24731e-09	9.17583e-08
ENSG00000142227	EMP3	1074.06	1.58004	2.25637e-09	9.20295e-08
ENSG00000144191	CNGA3	954.258	1.49996	2.26157e-09	9.21428e-08
ENSG00000160791	CCR5	169.478	1.28441	2.28087e-09	9.28295e-08
ENSG00000134321	RSAD2	780.832	1.14306	2.29281e-09	9.32155e-08
ENSG00000164056	SPRY1	861.984	1.08157	2.33648e-09	9.48141e-08
ENSG00000182866	LCK	40.113	1.23413	2.33956e-09	9.48141e-08
ENSG00000237181	PRKAR1B-AS1	32.8268	0.941894	2.33961e-09	9.48141e-08
ENSG00000115290	GRB14	101.931	1.45039	2.34707e-09	9.5015e-08
ENSG00000235151	AC131097.3	10.9742	1.67086	2.39235e-09	9.66491e-08
ENSG00000249115	HAUS5	989.988	0.509381	2.39252e-09	9.66491e-08
ENSG00000116157	GPX7	457.525	0.609997	2.41546e-09	9.74596e-08
ENSG00000121644	DESI2	1665.61	0.371213	2.41771e-09	9.74596e-08
ENSG00000180616	SSTR2	2559.56	-1.13874	2.54841e-09	1.02619e-07
ENSG00000115415	STAT1	7492.99	0.709961	2.57256e-09	1.03482e-07
ENSG00000211753	TRBV28	16.8464	1.67172	2.58278e-09	1.03784e-07
ENSG00000167562	ZNF701	207.015	0.47152	2.5952e-09	1.04172e-07
ENSG00000153048	CARHSP1	2870.18	0.533495	2.60688e-09	1.04531e-07
ENSG00000187889	FYB2	50.173	-1.41302	2.6468e-09	1.0602e-07
ENSG00000101104	PABPC1L	686.196	0.947359	2.69718e-09	1.07924e-07
ENSG00000117009	KMO	39.2919	1.27351	2.708e-09	1.08243e-07
ENSG00000143851	PTPN7	142.259	1.22842	2.73255e-09	1.0911e-07
ENSG00000162062	TEDC2	229.734	0.749199	2.78922e-09	1.11256e-07
ENSG00000184481	FOXO4	2491.98	-0.502796	2.79677e-09	1.1144e-07
ENSG00000257953	AC083805.2	5.73346	1.25595	2.80764e-09	1.11756e-07
ENSG00000276231	PIK3R6	119.252	0.803851	2.8239e-09	1.12285e-07
ENSG00000167074	TEF	5049.5	-0.628129	2.83243e-09	1.12507e-07
ENSG00000171729	TMEM51	661.686	0.643983	2.85153e-09	1.13147e-07
ENSG00000139445	FOXN4	50.3041	1.16128	2.85671e-09	1.13235e-07
ENSG00000115414	FN1	18276	0.806468	2.88924e-09	1.14405e-07
ENSG00000198851	CD3E	65.585	1.44112	3.01772e-09	1.19368e-07
ENSG00000078237	TIGAR	685.612	0.538775	3.04712e-09	1.20406e-07
ENSG00000060138	YBX3	2353.48	0.748472	3.09254e-09	1.22074e-07
ENSG00000270230	MTND6P22	10.5838	-1.43051	3.10645e-09	1.22495e-07
ENSG00000164305	CASP3	1628.16	0.480491	3.13738e-09	1.23587e-07
ENSG00000156802	ATAD2	1466.18	0.55662	3.18392e-09	1.2529e-07
ENSG00000119408	NEK6	3352.32	0.738192	3.21019e-09	1.26193e-07
ENSG00000119333	DYNC2I2	2380.2	0.574703	3.25011e-09	1.27631e-07
ENSG00000005884	ITGA3	2465.32	0.917315	3.26115e-09	1.27932e-07
ENSG00000185015	CA13	217.098	0.727703	3.34771e-09	1.31192e-07
ENSG00000276272	AC024884.2	1.12804	1.80718	3.43795e-09	1.3459e-07
ENSG00000160957	RECQL4	800.116	0.670814	3.45366e-09	1.35066e-07
ENSG00000167286	CD3D	22.9974	1.54693	3.54805e-09	1.38615e-07
ENSG00000136108	CKAP2	1752.12	0.643799	3.57959e-09	1.39703e-07
ENSG00000272002	AC010904.2	11.9579	-1.10031	3.58662e-09	1.39834e-07
ENSG00000239713	APOBEC3G	275.236	0.938636	3.59797e-09	1.40133e-07
ENSG00000229268	PES1P2	3.89178	-1.60512	3.65426e-09	1.42179e-07
ENSG00000000460	C1orf112	279.16	0.503342	3.67541e-09	1.42856e-07
ENSG00000113504	SLC12A7	1433.26	0.631827	3.71738e-09	1.4434e-07
ENSG00000137090	DMRT1	2.36549	1.73782	3.74264e-09	1.45024e-07
ENSG00000243811	APOBEC3D	37.7208	0.985109	3.73919e-09	1.45024e-07
ENSG00000106066	CPVL	1422.89	0.950657	3.789e-09	1.46671e-07
ENSG00000189431	RASSF10	51.5827	1.78856	3.80397e-09	1.47093e-07
ENSG00000205403	CFI	1247.09	1.25479	3.80764e-09	1.47093e-07
ENSG00000198774	RASSF9	66.6625	1.53357	3.83195e-09	1.47882e-07
ENSG00000121671	CRY2	5947.5	-0.546117	3.85116e-09	1.48473e-07
ENSG00000050555	LAMC3	774.456	0.909435	3.90788e-09	1.50507e-07
ENSG00000102452	NALCN	3320.85	-0.635446	3.92491e-09	1.5101e-07
ENSG00000138119	MYOF	1479.08	0.94669	3.95607e-09	1.52055e-07
ENSG00000274825	AL023803.2	2.87731	1.449	3.97574e-09	1.52656e-07
ENSG00000234745	HLA-B	33333.8	0.869453	4.00914e-09	1.53783e-07
ENSG00000159640	ACE	504.189	1.01463	4.03507e-09	1.54622e-07
ENSG00000141448	GATA6	22.1528	1.68996	4.08318e-09	1.56308e-07
ENSG00000133466	C1QTNF6	518.389	0.560633	4.09987e-09	1.56789e-07
ENSG00000231170	AC002451.1	36.7606	-0.945618	4.15131e-09	1.58597e-07
ENSG00000242574	HLA-DMB	1857.97	1.05725	4.1623e-09	1.58857e-07
ENSG00000106991	ENG	3471.22	0.65557	4.25677e-09	1.62137e-07
ENSG00000205758	CRYZL1	1721.87	-0.265057	4.25677e-09	1.62137e-07
ENSG00000184905	TCEAL2	6067.63	-0.531108	4.29967e-09	1.63607e-07
ENSG00000135677	GNS	6147.35	0.567266	4.33469e-09	1.64774e-07
ENSG00000224557	HLA-DPB2	46.6991	1.64335	4.36379e-09	1.65715e-07
ENSG00000106397	PLOD3	3623.83	0.497134	4.37368e-09	1.65925e-07
ENSG00000180801	ARSJ	300.127	1.24604	4.5314e-09	1.71737e-07
ENSG00000197249	SERPINA1	1226.71	1.18733	4.54323e-09	1.72014e-07
ENSG00000058804	NDC1	1125.53	0.419994	4.60792e-09	1.74289e-07
ENSG00000182240	BACE2	632.128	0.697106	4.61803e-09	1.74498e-07
ENSG00000197448	GSTK1	4105.15	0.365197	4.64104e-09	1.75193e-07
ENSG00000104774	MAN2B1	2634.85	0.55353	4.72695e-09	1.7826e-07
ENSG00000164543	STK17A	2193.5	0.548155	4.81706e-09	1.81478e-07
ENSG00000185483	ROR1	133.817	1.01145	4.83879e-09	1.82116e-07
ENSG00000169105	CHST14	1293	0.465541	4.84663e-09	1.8223e-07
ENSG00000177363	LRRN4CL	274.858	1.45476	4.88086e-09	1.83336e-07
ENSG00000189196	LINC00994	14.0358	-1.17867	4.89332e-09	1.83623e-07
ENSG00000159322	ADPGK	1725.84	0.299355	4.93841e-09	1.85132e-07
ENSG00000166415	WDR72	9.17564	1.72774	4.95852e-09	1.85703e-07
ENSG00000146918	NCAPG2	1189.56	0.569845	4.96795e-09	1.85873e-07
ENSG00000105137	SYDE1	1064.03	0.623131	4.99526e-09	1.86711e-07
ENSG00000279328	AC073439.1	10.3726	1.27575	5.01413e-09	1.87232e-07
ENSG00000164687	FABP5	458.208	1.3142	5.0214e-09	1.87319e-07
ENSG00000163006	CCDC138	288.581	0.503809	5.06378e-09	1.88715e-07
ENSG00000231107	LINC01508	6.51231	2.00737	5.09448e-09	1.89673e-07
ENSG00000197261	C6orf141	65.4219	1.66264	5.11951e-09	1.90419e-07
ENSG00000248996	AC145098.1	13.729	0.935615	5.1433e-09	1.91117e-07
ENSG00000241720	AL158847.1	27.5809	-1.02307	5.15648e-09	1.91419e-07
ENSG00000161649	CD300LG	90.8439	-1.42291	5.21748e-09	1.93495e-07
ENSG00000128510	CPA4	22.081	1.37207	5.27558e-09	1.95459e-07
ENSG00000235180	LINC00601	14.8553	1.37039	5.29191e-09	1.95873e-07
ENSG00000257219	LNCOG	11.3054	1.45114	5.32755e-09	1.97e-07
ENSG00000204516	MICB	122.697	0.910423	5.35251e-09	1.97731e-07
ENSG00000159200	RCAN1	5791.93	0.650594	5.36714e-09	1.98079e-07
ENSG00000101916	TLR8	97.9132	1.26447	5.50775e-09	2.03071e-07
ENSG00000257176	AC009318.1	78.5313	0.799007	5.54133e-09	2.04111e-07
ENSG00000258867	LINC01146	14.9199	1.66341	5.6072e-09	2.06337e-07
ENSG00000068489	PRR11	512.368	0.724168	5.61392e-09	2.06385e-07
ENSG00000175662	TOM1L2	10064.5	-0.382652	5.64963e-09	2.07497e-07
ENSG00000170454	KRT75	2.9089	2.09873	5.75635e-09	2.11212e-07
ENSG00000090520	DNAJB11	2508.92	0.378683	5.77694e-09	2.11763e-07
ENSG00000100478	AP4S1	1041.32	-0.386106	5.78842e-09	2.1198e-07
ENSG00000188312	CENPP	278.768	0.436477	5.79428e-09	2.1199e-07
ENSG00000185624	P4HB	14833.9	0.374712	5.84448e-09	2.13622e-07
ENSG00000247970	AL160313.1	42.6318	-0.554136	5.85819e-09	2.13917e-07
ENSG00000005469	CROT	1405.29	0.600482	5.87579e-09	2.14354e-07
ENSG00000196154	S100A4	295.021	1.24162	6.08342e-09	2.21715e-07
ENSG00000227051	C14orf132	14289.3	-0.653968	6.20315e-09	2.25862e-07
ENSG00000150961	SEC24D	827.548	0.631215	6.21035e-09	2.25908e-07
ENSG00000163364	LINC01116	134.434	1.46353	6.21995e-09	2.26041e-07
ENSG00000100077	GRK3	2293.83	-0.655512	6.22875e-09	2.26145e-07
ENSG00000124155	PIGT	4940.34	0.380172	6.28052e-09	2.27807e-07
ENSG00000142623	PADI1	7.03648	1.45503	6.31799e-09	2.28947e-07
ENSG00000204540	PSORS1C1	96.7287	1.35089	6.47722e-09	2.34494e-07
ENSG00000153250	RBMS1	1161.18	0.662085	6.49977e-09	2.35086e-07
ENSG00000073734	ABCB11	6.07659	2.04462	6.5804e-09	2.37776e-07
ENSG00000161405	IKZF3	51.1984	1.182	6.70557e-09	2.42069e-07
ENSG00000159055	MIS18A	473.837	0.397481	6.88704e-09	2.48384e-07
ENSG00000099250	NRP1	1988.51	0.631541	7.03959e-09	2.53645e-07
ENSG00000187942	LDLRAD2	17.1233	1.03408	7.06426e-09	2.54293e-07
ENSG00000182871	COL18A1	3209.38	0.722236	7.11503e-09	2.55879e-07
ENSG00000188001	TPRG1	37.2826	1.0203	7.12834e-09	2.56115e-07
ENSG00000168843	FSTL5	859.895	-1.31518	7.14767e-09	2.56567e-07
ENSG00000253738	OTUD6B-AS1	2466.69	-0.328822	7.22251e-09	2.59009e-07
ENSG00000183801	OLFML1	98.496	0.798371	7.25217e-09	2.59827e-07
ENSG00000185404	SP140L	277.738	0.804124	7.40956e-09	2.65216e-07
ENSG00000100336	APOL4	702.697	1.51042	7.50286e-09	2.68303e-07
ENSG00000135446	CDK4	4833.13	0.68981	7.63337e-09	2.72713e-07
ENSG00000082512	TRAF5	425.193	0.644201	7.65342e-09	2.73173e-07
ENSG00000171522	PTGER4	156.297	1.05866	7.73896e-09	2.75967e-07
ENSG00000115486	GGCX	1911.56	0.23077	7.78737e-09	2.77433e-07
ENSG00000105374	NKG7	56.213	1.08862	7.93713e-09	2.82504e-07
ENSG00000182183	SHISAL2A	32.7958	1.01329	8.05408e-09	2.86398e-07
ENSG00000211655	IGLV1-36	2.98776	-1.92602	8.21543e-09	2.91863e-07
ENSG00000131653	TRAF7	2964.32	0.285848	8.29994e-09	2.9459e-07
ENSG00000072840	EVC	449.052	1.15648	8.45194e-09	2.99705e-07
ENSG00000137965	IFI44	1030.95	0.737072	8.64005e-09	3.0609e-07
ENSG00000229886	AC068533.2	3.74439	2.11341	8.88054e-09	3.14317e-07
ENSG00000240065	PSMB9	1213.34	0.774771	8.89025e-09	3.14368e-07
ENSG00000168394	TAP1	3721.67	0.681592	8.93561e-09	3.15678e-07
ENSG00000106819	ASPN	70.0324	1.08365	8.98833e-09	3.17246e-07
ENSG00000188396	TCTEX1D4	3.3333	1.73805	9.13696e-09	3.22192e-07
ENSG00000143641	GALNT2	5472.55	0.434378	9.20815e-09	3.24402e-07
ENSG00000167767	KRT80	11.7316	1.70554	9.22951e-09	3.24853e-07
ENSG00000158714	SLAMF8	194.143	1.17158	9.24628e-09	3.25142e-07
ENSG00000139219	COL2A1	75.786	1.55525	9.29569e-09	3.26578e-07
ENSG00000157601	MX1	2549.09	0.90595	9.53962e-09	3.34838e-07
ENSG00000149380	P4HA3	25.705	1.00459	9.6227e-09	3.37443e-07
ENSG00000224165	DNAJC27-AS1	321.919	-0.415273	9.71128e-09	3.40235e-07
ENSG00000136816	TOR1B	1417.06	0.253611	9.77844e-09	3.41958e-07
ENSG00000163637	PRICKLE2	2608.14	-0.440521	9.76988e-09	3.41958e-07
ENSG00000139549	DHH	16.3601	1.14007	9.80702e-09	3.42642e-07
ENSG00000102245	CD40LG	5.8171	1.61639	9.9619e-09	3.47733e-07
ENSG00000130812	ANGPTL6	49.86	0.741228	1.02502e-08	3.57468e-07
ENSG00000168140	VASN	461.549	1.28098	1.05531e-08	3.67693e-07
ENSG00000100307	CBX7	4253.01	-0.667608	1.05986e-08	3.68942e-07
ENSG00000135437	RDH5	84.915	0.882256	1.08051e-08	3.75786e-07
ENSG00000140105	WARS1	5121.79	0.622513	1.09364e-08	3.80006e-07
ENSG00000172123	SLFN12	117.12	0.852685	1.10835e-08	3.84765e-07
ENSG00000173894	CBX2	545.545	0.87105	1.12108e-08	3.88828e-07
ENSG00000113532	ST8SIA4	662.394	0.788111	1.12401e-08	3.89489e-07
ENSG00000088035	ALG6	579.57	0.440786	1.12556e-08	3.89672e-07
ENSG00000107611	CUBN	225.844	0.764758	1.13914e-08	3.94016e-07
ENSG00000180769	WDFY3-AS2	1497.96	-0.576065	1.17768e-08	4.06973e-07
ENSG00000266913	LINC01841	2.68604	1.48859	1.18511e-08	4.0917e-07
ENSG00000167858	TEKT1	174.252	1.52342	1.19614e-08	4.12602e-07
ENSG00000177706	FAM20C	3742.6	0.703033	1.20524e-08	4.15366e-07
ENSG00000183798	EMILIN3	601.7	1.7297	1.21089e-08	4.16936e-07
ENSG00000125450	NUP85	1649.65	0.319586	1.23171e-08	4.23718e-07
ENSG00000104783	KCNN4	106.062	1.11733	1.24948e-08	4.28848e-07
ENSG00000246203	AL353807.3	36.71	0.556745	1.25e-08	4.28848e-07
ENSG00000275395	FCGBP	7294.33	1.48275	1.24967e-08	4.28848e-07
ENSG00000257017	HP	47.947	1.87102	1.25639e-08	4.30262e-07
ENSG00000267500	ZNF887P	8.60611	0.988897	1.25534e-08	4.30262e-07
ENSG00000156265	MAP3K7CL	306.775	1.32671	1.26271e-08	4.32037e-07
ENSG00000134042	MRO	5008.87	-0.794527	1.26636e-08	4.32897e-07
ENSG00000112294	ALDH5A1	8311.42	-0.447961	1.26979e-08	4.33679e-07
ENSG00000178460	MCMDC2	246.957	-0.462133	1.27208e-08	4.34073e-07
ENSG00000255847	AP003717.1	4.01608	1.44953	1.27625e-08	4.35103e-07
ENSG00000142621	FHAD1	129.303	1.2131	1.28696e-08	4.37969e-07
ENSG00000225339	AL354740.1	39.1404	0.757193	1.28628e-08	4.37969e-07
ENSG00000204291	COL15A1	208.375	1.2149	1.3008e-08	4.42284e-07
ENSG00000155393	HEATR3	1003.6	0.309636	1.30651e-08	4.43828e-07
ENSG00000187726	DNAJB13	22.0038	1.0447	1.32049e-08	4.48176e-07
ENSG00000146904	EPHA1	38.7508	0.707713	1.32599e-08	4.49641e-07
ENSG00000168496	FEN1	1654.99	0.479962	1.32843e-08	4.50066e-07
ENSG00000122378	PRXL2A	11157.9	-0.675875	1.34201e-08	4.54264e-07
ENSG00000007866	TEAD3	229.392	0.879278	1.34453e-08	4.54711e-07
ENSG00000128262	POM121L9P	88.3154	1.02887	1.35091e-08	4.56463e-07
ENSG00000005471	ABCB4	163.219	0.735264	1.36505e-08	4.60833e-07
ENSG00000019582	CD74	51506.5	1.13176	1.37288e-08	4.63001e-07
ENSG00000235568	NFAM1	569.387	0.822929	1.37391e-08	4.63001e-07
ENSG00000167461	RAB8A	1273.4	0.301808	1.37574e-08	4.63207e-07
ENSG00000119950	MXI1	7469.35	-0.437663	1.3883e-08	4.67023e-07
ENSG00000254213	PRXL2AP2	6.80203	-0.767156	1.40333e-08	4.71661e-07
ENSG00000250451	HOXC-AS1	5.05927	3.83193	1.41298e-08	4.74064e-07
ENSG00000257702	LBX2-AS1	58.5696	0.708058	1.41235e-08	4.74064e-07
ENSG00000132000	PODNL1	93.0175	1.08577	1.42581e-08	4.77948e-07
ENSG00000163885	CFAP100	40.7755	1.36109	1.4306e-08	4.78811e-07
ENSG00000248724	NPHP3-AS1	10.5747	0.966879	1.4309e-08	4.78811e-07
ENSG00000134291	TMEM106C	1961.7	0.569943	1.43653e-08	4.79858e-07
ENSG00000145623	OSMR	1235.33	0.966779	1.43656e-08	4.79858e-07
ENSG00000198856	OSTC	1387.26	0.388536	1.48091e-08	4.9424e-07
ENSG00000150093	ITGB1	4588.09	0.582338	1.49034e-08	4.96951e-07
ENSG00000253187	HOXA10-AS	1.81769	3.76786	1.49397e-08	4.97723e-07
ENSG00000127947	PTPN12	3582.56	0.321887	1.49732e-08	4.98403e-07
ENSG00000234754	LINC02817	7.21409	1.73833	1.53234e-08	5.09614e-07
ENSG00000086288	NME8	10.0665	1.30466	1.53532e-08	5.10157e-07
ENSG00000141753	IGFBP4	2651.92	0.862434	1.54254e-08	5.1211e-07
ENSG00000227440	ATP5MC1P4	1.62717	1.66606	1.56446e-08	5.18933e-07
ENSG00000149451	ADAM33	252.386	1.09879	1.57691e-08	5.22606e-07
ENSG00000127863	TNFRSF19	1592.06	0.929824	1.6081e-08	5.32479e-07
ENSG00000145604	SKP2	860.199	0.459981	1.62325e-08	5.37029e-07
ENSG00000249751	ECSCR	102.722	0.971409	1.63258e-08	5.39645e-07
ENSG00000219438	TAFA5	4883.19	-0.496818	1.67485e-08	5.53136e-07
ENSG00000119865	CNRIP1	4967.92	-0.42502	1.7441e-08	5.75007e-07
ENSG00000251604	LINC01385	2.58231	2.10475	1.74258e-08	5.75007e-07
ENSG00000260604	AL590004.3	91.429	1.20413	1.75111e-08	5.76818e-07
ENSG00000271930	AC016877.3	3.21888	1.9221	1.76429e-08	5.80657e-07
ENSG00000141012	GALNS	1099.68	0.310584	1.77083e-08	5.82305e-07
ENSG00000258926	AL355916.2	245.678	-1.35086	1.78381e-08	5.86067e-07
ENSG00000118705	RPN2	11344.7	0.34219	1.80688e-08	5.93134e-07
ENSG00000005189	REXO5	413.353	0.592371	1.81266e-08	5.94519e-07
ENSG00000131019	ULBP3	14.1426	1.38269	1.84517e-08	6.04658e-07
ENSG00000084652	TXLNA	3643.9	0.427854	1.86735e-08	6.114e-07
ENSG00000253181	AC138356.3	8.00287	1.29074	1.91933e-08	6.27878e-07
ENSG00000117226	GBP3	1314.26	1.11543	1.9564e-08	6.39454e-07
ENSG00000117090	SLAMF1	9.89924	1.5487	1.95826e-08	6.39512e-07
ENSG00000215784	FAM72D	13.7276	0.804389	1.96847e-08	6.42294e-07
ENSG00000002549	LAP3	5590.35	0.535726	1.97362e-08	6.42906e-07
ENSG00000233542	AL391845.2	79.4885	-1.263	1.97372e-08	6.42906e-07
ENSG00000185101	ANO9	11.6566	1.09441	2.00401e-08	6.52212e-07
ENSG00000059378	PARP12	774.467	0.666357	2.00882e-08	6.53218e-07
ENSG00000216490	IFI30	21.3678	1.06161	2.01427e-08	6.54431e-07
ENSG00000105810	CDK6	3452.3	1.00083	2.01695e-08	6.54743e-07
ENSG00000172380	GNG12	3267.7	1.02052	2.02732e-08	6.57548e-07
ENSG00000160401	CFAP157	132.89	0.707045	2.06817e-08	6.70224e-07
ENSG00000114737	CISH	116.5	0.903988	2.08074e-08	6.73724e-07
ENSG00000137752	CASP1	528.14	0.893492	2.08827e-08	6.75586e-07
ENSG00000006634	DBF4	488.904	0.538118	2.098e-08	6.78158e-07
ENSG00000136824	SMC2	1916.5	0.500221	2.12392e-08	6.85368e-07
ENSG00000239922	AC092958.1	178.204	1.03896	2.12316e-08	6.85368e-07
ENSG00000204335	SP5	54.4643	1.34291	2.14479e-08	6.91518e-07
ENSG00000261801	LOXL1-AS1	36.869	1.24525	2.15953e-08	6.9568e-07
ENSG00000180644	PRF1	80.1354	1.05587	2.19977e-08	7.08042e-07
ENSG00000168386	FILIP1L	901.271	0.917992	2.20242e-08	7.08295e-07
ENSG00000108823	SGCA	60.0616	0.99244	2.20743e-08	7.09307e-07
ENSG00000261701	HPR	618.5	-1.17928	2.2425e-08	7.19969e-07
ENSG00000186185	KIF18B	606.33	1.01253	2.24587e-08	7.20441e-07
ENSG00000237541	HLA-DQA2	393.979	1.78826	2.25141e-08	7.21611e-07
ENSG00000206647	AC007240.1	1.16332	2.30045	2.28693e-08	7.32377e-07
ENSG00000004846	ABCB5	1.72676	2.08938	2.29929e-08	7.35095e-07
ENSG00000184106	TREML3P	4.70531	1.76057	2.29866e-08	7.35095e-07
ENSG00000164818	DNAAF5	1713.47	0.397852	2.30849e-08	7.37418e-07
ENSG00000249574	AC226118.1	6.52184	1.24433	2.37327e-08	7.57475e-07
ENSG00000172061	LRRC15	7.61722	1.6604	2.41679e-08	7.70718e-07
ENSG00000183628	DGCR6	1270.91	-0.886638	2.43021e-08	7.74348e-07
ENSG00000197168	NEK5	151.045	0.82634	2.43655e-08	7.75718e-07
ENSG00000155755	TMEM237	1791.29	0.367273	2.45891e-08	7.82181e-07
ENSG00000162063	CCNF	533.331	0.494034	2.47585e-08	7.8691e-07
ENSG00000183486	MX2	325.225	0.976343	2.48061e-08	7.87765e-07
ENSG00000109472	CPE	85626.9	-0.63521	2.50379e-08	7.93799e-07
ENSG00000115204	MPV17	3121.85	0.205158	2.5024e-08	7.93799e-07
ENSG00000104518	GSDMD	939.533	0.813793	2.50883e-08	7.94735e-07
ENSG00000102409	BEX4	8142.72	-0.363569	2.53931e-08	8.03719e-07
ENSG00000232818	RPS2P32	33.3084	1.02892	2.60673e-08	8.24373e-07
ENSG00000135269	TES	215.939	0.696144	2.62957e-08	8.30906e-07
ENSG00000158104	HPD	52.7501	1.39598	2.63715e-08	8.32607e-07
ENSG00000161929	SCIMP	211.6	0.905975	2.64081e-08	8.33073e-07
ENSG00000220583	RPL35P2	16.0578	0.788664	2.67793e-08	8.44081e-07
ENSG00000204257	HLA-DMA	2337.53	0.997683	2.72732e-08	8.58938e-07
ENSG00000248712	CCDC153	47.2184	0.775471	2.73719e-08	8.61331e-07
ENSG00000178988	MRFAP1L1	5950.98	-0.20665	2.74312e-08	8.62483e-07
ENSG00000185262	UBALD2	2684.91	0.543136	2.78659e-08	8.75427e-07
ENSG00000204642	HLA-F	1364.06	0.715468	2.80984e-08	8.82002e-07
ENSG00000166845	C18orf54	420.405	0.570253	2.88238e-08	9.04025e-07
ENSG00000175294	CATSPER1	11.5209	0.874732	2.94253e-08	9.22131e-07
ENSG00000181036	FCRL6	14.2442	0.988136	2.98116e-08	9.33468e-07
ENSG00000198954	KIFBP	3639.41	-0.294628	2.98376e-08	9.33512e-07
ENSG00000107438	PDLIM1	444.366	1.10057	3.01319e-08	9.41944e-07
ENSG00000228718	LINC02521	1.57622	1.67045	3.01598e-08	9.42043e-07
ENSG00000237949	LINC00844	2239.09	-0.862132	3.05448e-08	9.53284e-07
ENSG00000263709	AC024619.3	1.38331	2.59015	3.05947e-08	9.54058e-07
ENSG00000066027	PPP2R5A	5250.43	-0.617103	3.07176e-08	9.57105e-07
ENSG00000235748	SEPTIN14P12	1.01486	2.1806	3.10673e-08	9.67208e-07
ENSG00000178297	TMPRSS9	77.4122	1.15285	3.13661e-08	9.75711e-07
ENSG00000136449	MYCBPAP	77.5194	1.05104	3.14279e-08	9.76836e-07
ENSG00000258441	LINC00641	4317.72	-0.552752	3.17833e-08	9.87073e-07
ENSG00000130402	ACTN4	11919.6	0.407487	3.18742e-08	9.89088e-07
ENSG00000188820	CALHM6	129.529	1.10067	3.26286e-08	1.01167e-06
ENSG00000054793	ATP9A	23987.5	-0.526143	3.28508e-08	1.0169e-06
ENSG00000144843	ADPRH	344.579	0.671343	3.28325e-08	1.0169e-06
ENSG00000133800	LYVE1	715.905	-1.17374	3.30142e-08	1.02113e-06
ENSG00000261959	AC015909.3	26.3378	1.91904	3.32819e-08	1.02857e-06
ENSG00000162734	PEA15	127700	-0.484858	3.41734e-08	1.05527e-06
ENSG00000250237	AC010273.3	14.7949	1.04375	3.44492e-08	1.06292e-06
ENSG00000177302	TOP3A	1599.06	0.253816	3.46309e-08	1.06766e-06
ENSG00000102241	HTATSF1	9029.92	-0.264968	3.47619e-08	1.06996e-06
ENSG00000197496	SLC2A10	724.212	1.02161	3.47437e-08	1.06996e-06
ENSG00000272841	MAP3K4-AS1	705.903	0.810605	3.49087e-08	1.07361e-06
ENSG00000163191	S100A11	2143.66	0.962387	3.49387e-08	1.07366e-06
ENSG00000254332	AF201337.1	13.4823	0.589075	3.57255e-08	1.09696e-06
ENSG00000111341	MGP	2027.47	1.34305	3.61356e-08	1.10865e-06
ENSG00000128739	SNRPN	10277.1	-0.539144	3.61846e-08	1.10926e-06
ENSG00000198874	TYW1	1049.56	0.264352	3.63426e-08	1.11321e-06
ENSG00000273340	MICE	6.27607	1.14596	3.69986e-08	1.13239e-06
ENSG00000268798	AC027307.3	81.2909	-0.513883	3.7042e-08	1.13281e-06
ENSG00000034152	MAP2K3	899.759	0.537056	3.75476e-08	1.14735e-06
ENSG00000171793	CTPS1	1286.96	0.45328	3.75963e-08	1.14791e-06
ENSG00000135083	CCNJL	158.351	0.701756	3.77232e-08	1.15086e-06
ENSG00000251521	IMPA1P1	6.3345	1.38702	3.7933e-08	1.15633e-06
ENSG00000165006	UBAP1	5371.6	-0.253479	3.801e-08	1.15683e-06
ENSG00000172269	DPAGT1	1432.15	0.262357	3.80019e-08	1.15683e-06
ENSG00000184357	H1-5	1.831	1.70422	3.89014e-08	1.18301e-06
ENSG00000159403	C1R	5385.4	1.1433	3.90006e-08	1.18508e-06
ENSG00000120647	CCDC77	480.935	0.424768	3.93287e-08	1.19314e-06
ENSG00000180385	EMC3-AS1	122.398	0.573654	3.93026e-08	1.19314e-06
ENSG00000182718	ANXA2	3777.23	1.0048	3.97383e-08	1.2046e-06
ENSG00000180264	ADGRD2	8.78815	2.0218	4.05916e-08	1.22949e-06
ENSG00000119711	ALDH6A1	9142.33	-0.549974	4.08082e-08	1.23506e-06
ENSG00000128394	APOBEC3F	91.6028	0.888615	4.0937e-08	1.23798e-06
ENSG00000240567	LINC02067	7.50448	1.29196	4.14501e-08	1.2525e-06
ENSG00000148468	FAM171A1	7312.16	-0.454312	4.16498e-08	1.25724e-06
ENSG00000153789	CIBAR2	7.36906	2.34893	4.17061e-08	1.25724e-06
ENSG00000198522	GPN1	1817.37	0.201962	4.16952e-08	1.25724e-06
ENSG00000146858	ZC3HAV1L	57.6296	0.910552	4.19841e-08	1.26461e-06
ENSG00000124795	DEK	4828.58	0.337896	4.2204e-08	1.27023e-06
ENSG00000120068	HOXB8	4.38161	3.01815	4.24053e-08	1.27528e-06
ENSG00000176208	ATAD5	281.907	0.565026	4.25839e-08	1.27964e-06
ENSG00000269896	AL513477.1	132.962	0.628502	4.28651e-08	1.28707e-06
ENSG00000184162	NR2C2AP	835.709	0.406039	4.3115e-08	1.29343e-06
ENSG00000188596	CFAP54	191.111	1.24663	4.31449e-08	1.29343e-06
ENSG00000166710	B2M	62980.6	0.618499	4.36501e-08	1.30754e-06
ENSG00000075188	NUP37	488.869	0.3427	4.39784e-08	1.31554e-06
ENSG00000206503	HLA-A	28246.3	0.67991	4.39863e-08	1.31554e-06
ENSG00000138794	CASP6	253.093	0.587352	4.42487e-08	1.32131e-06
ENSG00000198099	ADH4	2.07994	1.95206	4.42457e-08	1.32131e-06
ENSG00000157335	CLEC18C	5.72929	1.18745	4.44227e-08	1.32546e-06
ENSG00000138376	BARD1	712.589	0.608985	4.4745e-08	1.33403e-06
ENSG00000109189	USP46	4776.29	-0.439034	4.48576e-08	1.33529e-06
ENSG00000118242	MREG	815.374	0.680783	4.48398e-08	1.33529e-06
ENSG00000153936	HS2ST1	3185.97	0.503957	4.49974e-08	1.33841e-06
ENSG00000169704	GP9	7.93486	-1.54243	4.54969e-08	1.35221e-06
ENSG00000225969	ABHD11-AS1	3.84229	1.06217	4.55662e-08	1.35321e-06
ENSG00000154997	SEPTIN14	3.91446	2.01104	4.60851e-08	1.36755e-06
ENSG00000164930	FZD6	375.55	0.848668	4.70152e-08	1.39406e-06
ENSG00000241634	AC069499.1	13.9518	0.856849	4.81286e-08	1.42597e-06
ENSG00000166971	AKTIP	3110.18	-0.285513	4.87476e-08	1.44318e-06
ENSG00000181649	PHLDA2	27.7219	1.3106	4.91363e-08	1.4532e-06
ENSG00000184058	TBX1	35.233	1.04088	4.91626e-08	1.4532e-06
ENSG00000126453	BCL2L12	178.303	0.734461	4.94185e-08	1.4585e-06
ENSG00000148660	CAMK2G	8635.01	-0.585945	4.93856e-08	1.4585e-06
ENSG00000186767	SPIN4	331.913	0.57783	4.95646e-08	1.46168e-06
ENSG00000088305	DNMT3B	127.79	0.509116	5.16654e-08	1.52245e-06
ENSG00000163694	RBM47	430.844	0.90277	5.21326e-08	1.53503e-06
ENSG00000179627	ZBTB42	241.114	0.784617	5.23627e-08	1.54061e-06
ENSG00000173557	FAM166C	27.2189	1.55515	5.24237e-08	1.54121e-06
ENSG00000135902	CHRND	6.1728	1.27133	5.28752e-08	1.55328e-06
ENSG00000143369	ECM1	611.033	0.644389	5.29309e-08	1.55371e-06
ENSG00000128944	KNSTRN	663.199	0.456554	5.30229e-08	1.55402e-06
ENSG00000179528	LBX2	16.7369	0.851183	5.2999e-08	1.55402e-06
ENSG00000042493	CAPG	2719.96	0.947423	5.32019e-08	1.55558e-06
ENSG00000100276	RASL10A	1665.36	-1.00162	5.32777e-08	1.55558e-06
ENSG00000100345	MYH9	15468.9	0.416964	5.3194e-08	1.55558e-06
ENSG00000163249	CCNYL1	809.042	0.366251	5.32165e-08	1.55558e-06
ENSG00000164647	STEAP1	82.1465	1.04665	5.32807e-08	1.55558e-06
ENSG00000173085	COQ2	425.574	0.387066	5.37704e-08	1.56867e-06
ENSG00000260997	AC004847.1	7.38827	0.801709	5.42125e-08	1.58035e-06
ENSG00000258568	RHOQP1	9.43996	0.682577	5.43897e-08	1.5843e-06
ENSG00000137275	RIPK1	1481.48	0.343409	5.46357e-08	1.59025e-06
ENSG00000121964	GTDC1	2531.03	-0.317805	5.51231e-08	1.60321e-06
ENSG00000118492	ADGB	6.23349	1.98046	5.51733e-08	1.60344e-06
ENSG00000279821	AC145098.2	14.5264	0.843876	5.52844e-08	1.60544e-06
ENSG00000177576	C18orf32	1031.95	-0.246232	5.64626e-08	1.63841e-06
ENSG00000134013	LOXL2	801.484	0.909609	5.66252e-08	1.64187e-06
ENSG00000245164	LINC00861	8.39173	1.16161	5.69162e-08	1.64905e-06
ENSG00000196569	LAMA2	1297.88	0.879556	5.71673e-08	1.65381e-06
ENSG00000236536	AC003986.3	3.68377	2.11094	5.71316e-08	1.65381e-06
ENSG00000135114	OASL	153.439	1.12373	5.72973e-08	1.65631e-06
ENSG00000276045	ORAI1	660.985	0.497034	5.75128e-08	1.66127e-06
ENSG00000158122	PRXL2C	575.67	0.376355	5.76558e-08	1.66414e-06
ENSG00000138193	PLCE1	1658.54	0.609519	5.85429e-08	1.68846e-06
ENSG00000119777	TMEM214	2711.07	0.255719	5.95032e-08	1.71486e-06
ENSG00000010704	HFE	235.411	0.849132	6.01141e-08	1.73115e-06
ENSG00000165905	LARGE2	8.43223	1.36245	6.02491e-08	1.73372e-06
ENSG00000156269	NAA11	19.4531	-1.33943	6.04225e-08	1.7374e-06
ENSG00000118762	PKD2	1633.26	0.454157	6.08149e-08	1.74736e-06
ENSG00000158488	CD1E	5.71862	1.75055	6.19332e-08	1.77815e-06
ENSG00000132793	LPIN3	133.143	0.916301	6.28345e-08	1.80266e-06
ENSG00000261117	AC009486.1	4.04312	0.936218	6.31544e-08	1.81047e-06
ENSG00000052850	ALX4	47.7853	1.04983	6.38338e-08	1.82857e-06
ENSG00000170209	ANKK1	8.93608	1.2172	6.41115e-08	1.83514e-06
ENSG00000114115	RBP1	1812.12	1.40867	6.50628e-08	1.85958e-06
ENSG00000268001	CARD8-AS1	113.019	0.518061	6.5063e-08	1.85958e-06
ENSG00000269190	FBXO17	449.882	1.11028	6.59613e-08	1.88384e-06
ENSG00000262703	AC009121.2	2.31434	1.52031	6.61403e-08	1.88753e-06
ENSG00000155749	FLACC1	62.2053	0.858405	6.62309e-08	1.8887e-06
ENSG00000144455	SUMF1	1121.46	0.442276	6.69469e-08	1.90769e-06
ENSG00000196757	ZNF700	415.536	0.318635	6.73473e-08	1.91766e-06
ENSG00000175215	CTDSP2	11317.8	0.51572	6.89494e-08	1.96181e-06
ENSG00000230280	HNRNPA1P59	6.26742	0.708242	6.97695e-08	1.98366e-06
ENSG00000102034	ELF4	278.05	0.813276	7.04224e-08	2.00072e-06
ENSG00000247809	NR2F2-AS1	17.9139	0.996965	7.07224e-08	2.00775e-06
ENSG00000178935	ZNF552	113.673	0.343871	7.13021e-08	2.02261e-06
ENSG00000182050	MGAT4C	1377.56	-0.936687	7.14055e-08	2.02261e-06
ENSG00000183840	GPR39	33.9379	0.846419	7.14029e-08	2.02261e-06
ENSG00000263528	IKBKE	340.921	0.610514	7.30394e-08	2.06735e-06
ENSG00000263513	FAM72C	8.43356	0.879773	7.33857e-08	2.0756e-06
ENSG00000099194	SCD	84269.4	-0.683586	7.42097e-08	2.09735e-06
ENSG00000222035	KIAA2012-AS1	3.44265	1.11	7.45838e-08	2.10635e-06
ENSG00000138587	MNS1	354.702	0.579172	7.47173e-08	2.10856e-06
ENSG00000011638	TMEM159	317.634	0.714357	7.57156e-08	2.13458e-06
ENSG00000034713	GABARAPL2	11911.4	-0.281533	7.57516e-08	2.13458e-06
ENSG00000187492	CDHR4	5.58784	1.71334	7.6354e-08	2.14996e-06
ENSG00000120925	RNF170	1993.49	-0.238464	7.67097e-08	2.15838e-06
ENSG00000167208	SNX20	168.486	1.00743	7.68845e-08	2.16013e-06
ENSG00000199476	Y_RNA	16.7916	-0.514652	7.68856e-08	2.16013e-06
ENSG00000276386	CNTNAP3P2	13.0102	0.965361	7.85876e-08	2.20631e-06
ENSG00000136026	CKAP4	3368.21	0.334496	7.92523e-08	2.22333e-06
ENSG00000169299	PGM2	1091.53	0.425759	7.95167e-08	2.22911e-06
ENSG00000185215	TNFAIP2	1122.91	0.785983	8.04919e-08	2.25478e-06
ENSG00000142528	ZNF473	611.05	0.401982	8.13653e-08	2.27757e-06
ENSG00000113558	SKP1	20757.7	-0.240813	8.36504e-08	2.33981e-06
ENSG00000234961	AL133415.1	9.93368	1.17075	8.48629e-08	2.37198e-06
ENSG00000133067	LGR6	380.791	1.87041	8.51806e-08	2.37751e-06
ENSG00000164675	IQUB	72.3612	0.93011	8.5186e-08	2.37751e-06
ENSG00000148672	GLUD1	29819.7	-0.528857	8.57838e-08	2.39244e-06
ENSG00000176842	IRX5	60.4595	1.69403	8.59187e-08	2.39445e-06
ENSG00000170290	SLN	302.015	1.74612	8.6701e-08	2.41448e-06
ENSG00000006831	ADIPOR2	9179.71	-0.455358	8.68815e-08	2.41774e-06
ENSG00000176601	MAP3K19	89.7239	1.6922	8.72606e-08	2.42651e-06
ENSG00000274849	AC023043.3	2.89851	1.14389	8.88228e-08	2.46814e-06
ENSG00000183559	C10orf120	2.27719	-2.14105	8.89487e-08	2.46984e-06
ENSG00000117298	ECE1	5750.06	0.579059	8.91766e-08	2.47112e-06
ENSG00000161013	MGAT4B	3165.87	0.298434	8.91183e-08	2.47112e-06
ENSG00000180613	GSX2	32.2014	1.58296	8.919e-08	2.47112e-06
ENSG00000140534	TICRR	294.084	0.706107	8.97406e-08	2.48457e-06
ENSG00000188483	IER5L	439.377	0.790283	9.17244e-08	2.53764e-06
ENSG00000185338	SOCS1	63.4764	0.958983	9.20355e-08	2.5444e-06
ENSG00000115318	LOXL3	1025.55	0.584212	9.37194e-08	2.58907e-06
ENSG00000218027	AL512329.1	5.1532	1.49553	9.43794e-08	2.60396e-06
ENSG00000258910	LINC01956	21.9738	1.65187	9.43955e-08	2.60396e-06
ENSG00000072274	TFRC	4039.33	0.685192	9.46147e-08	2.60811e-06
ENSG00000111581	NUP107	1528.94	0.430006	9.48898e-08	2.6138e-06
ENSG00000157240	FZD1	979.526	0.587626	9.56693e-08	2.63336e-06
ENSG00000232906	AC092685.1	0.799315	2.3461	9.75181e-08	2.68231e-06
ENSG00000279858	AC068880.4	18.9725	-0.797517	9.79445e-08	2.69209e-06
ENSG00000113263	ITK	48.8591	1.38241	9.8198e-08	2.69711e-06
ENSG00000170955	CAVIN3	129.599	0.906604	9.94111e-08	2.72703e-06
ENSG00000275392	AL445493.3	7.70995	-0.964286	9.94309e-08	2.72703e-06
ENSG00000224796	RPL32P1	2.89462	1.66287	9.98063e-08	2.73536e-06
ENSG00000139679	LPAR6	1060.03	0.742046	1.00037e-07	2.7397e-06
ENSG00000174640	SLCO2A1	521.887	0.719307	1.00831e-07	2.75947e-06
ENSG00000173193	PARP14	2929.34	0.666652	1.00967e-07	2.76118e-06
ENSG00000171631	P2RY6	88.9223	0.892487	1.01297e-07	2.76824e-06
ENSG00000204267	TAP2	1669.29	0.466523	1.017e-07	2.77724e-06
ENSG00000204767	INSYN2B	277.931	-0.933655	1.02305e-07	2.79175e-06
ENSG00000152240	HAUS1	663.983	0.408308	1.03838e-07	2.83156e-06
ENSG00000162641	AKNAD1	88.373	0.746345	1.04365e-07	2.8439e-06
ENSG00000172183	ISG20	181.804	0.825146	1.04728e-07	2.84976e-06
ENSG00000197937	ZNF347	720.788	0.411706	1.0473e-07	2.84976e-06
ENSG00000127418	FGFRL1	1705.25	0.903304	1.04991e-07	2.8548e-06
ENSG00000138434	ITPRID2	8641.26	0.483669	1.05427e-07	2.86461e-06
ENSG00000076662	ICAM3	17.9566	0.752264	1.07874e-07	2.92902e-06
ENSG00000231609	AC007098.1	103.418	0.751476	1.08008e-07	2.93056e-06
ENSG00000101986	ABCD1	792.583	0.435031	1.08404e-07	2.9392e-06
ENSG00000272428	AL450270.1	4.45099	2.07227	1.08708e-07	2.94535e-06
ENSG00000156574	NODAL	35.7408	0.892712	1.09459e-07	2.96358e-06
ENSG00000105438	KDELR1	4659.62	0.42439	1.10159e-07	2.98041e-06
ENSG00000139083	ETV6	1401.12	0.43664	1.10907e-07	2.99851e-06
ENSG00000268088	AC093063.1	2.09302	2.8543	1.11167e-07	3.00339e-06
ENSG00000183943	PRKX	3086.23	-0.596545	1.1138e-07	3.00703e-06
ENSG00000141519	CCDC40	669.978	0.789998	1.11891e-07	3.01868e-06
ENSG00000204851	PNMA8B	2348.53	-0.859177	1.12622e-07	3.03624e-06
ENSG00000233125	ACTBP12	3.61805	1.59755	1.14749e-07	3.09139e-06
ENSG00000256751	PLBD1-AS1	15.182	1.16009	1.1493e-07	3.09408e-06
ENSG00000243649	CFB	74.3725	0.676994	1.17204e-07	3.15306e-06
ENSG00000274750	H3C6	23.4179	1.06612	1.18269e-07	3.17945e-06
ENSG00000197712	FAM114A1	741.344	0.773948	1.18403e-07	3.18081e-06
ENSG00000005421	PON1	73.3115	-1.00984	1.1863e-07	3.18467e-06
ENSG00000108679	LGALS3BP	12729.1	0.594192	1.18792e-07	3.18675e-06
ENSG00000073282	TP63	26.3484	1.02588	1.19032e-07	3.1887e-06
ENSG00000233817	AL162727.1	2.11526	1.75155	1.1901e-07	3.1887e-06
ENSG00000188991	SLC15A5	14.1919	-0.938067	1.19169e-07	3.19013e-06
ENSG00000116183	PAPPA2	165.861	0.949509	1.19575e-07	3.19873e-06
ENSG00000261787	TCF24	14.7564	1.21662	1.20354e-07	3.2173e-06
ENSG00000160796	NBEAL2	708.26	0.488802	1.20754e-07	3.22573e-06
ENSG00000106799	TGFBR1	3392.93	0.539093	1.22156e-07	3.26091e-06
ENSG00000253983	AC087627.1	4.87405	1.63132	1.2487e-07	3.331e-06
ENSG00000249307	LINC01088	2538.65	-1.2819	1.25584e-07	3.3477e-06
ENSG00000146592	CREB5	2778.55	0.709434	1.25887e-07	3.35343e-06
ENSG00000120337	TNFSF18	166.745	-1.36423	1.26367e-07	3.36386e-06
ENSG00000258227	CLEC5A	184.832	1.64922	1.26671e-07	3.3696e-06
ENSG00000180354	MTURN	38216.4	-0.669257	1.27477e-07	3.38865e-06
ENSG00000236502	SIX3-AS1	6.11822	1.92255	1.28165e-07	3.40456e-06
ENSG00000181778	TMEM252	13.0803	1.14232	1.28485e-07	3.41067e-06
ENSG00000266970	AC061992.2	12.392	1.31003	1.29039e-07	3.423e-06
ENSG00000117091	CD48	104.836	1.2545	1.29472e-07	3.4321e-06
ENSG00000109861	CTSC	2007.14	0.835419	1.29728e-07	3.43648e-06
ENSG00000277639	AC007906.2	18.7694	1.1497	1.29962e-07	3.44029e-06
ENSG00000121743	GJA3	38.9683	1.80148	1.30966e-07	3.46445e-06
ENSG00000206113	CFAP99	34.9526	1.18153	1.31133e-07	3.46646e-06
ENSG00000168807	SNTB2	1154.32	0.401914	1.31609e-07	3.47661e-06
ENSG00000078304	PPP2R5C	8359.3	-0.298309	1.31888e-07	3.48158e-06
ENSG00000108106	UBE2S	898.2	0.619104	1.32612e-07	3.49825e-06
ENSG00000169231	THBS3	1048.61	0.48426	1.32806e-07	3.50093e-06
ENSG00000250899	AC125807.2	88.121	0.969981	1.33164e-07	3.50795e-06
ENSG00000108799	EZH1	4074.75	-0.270928	1.33335e-07	3.51001e-06
ENSG00000008196	TFAP2B	16.0364	2.33708	1.34091e-07	3.52503e-06
ENSG00000154760	SLFN13	175.494	0.995863	1.34052e-07	3.52503e-06
ENSG00000181201	H2BU2P	1.98051	1.81904	1.34411e-07	3.53101e-06
ENSG00000168913	ENHO	8758.22	-0.6788	1.35566e-07	3.55889e-06
ENSG00000164626	KCNK5	24.4515	1.46756	1.36129e-07	3.56873e-06
ENSG00000254489	MPPED2-AS1	19.8772	0.990904	1.3607e-07	3.56873e-06
ENSG00000279271	AP006248.2	1.24631	-1.60989	1.37039e-07	3.59011e-06
ENSG00000141736	ERBB2	2459.9	0.570982	1.37421e-07	3.59517e-06
ENSG00000158164	TMSB15A	274.694	1.19217	1.37336e-07	3.59517e-06
ENSG00000166997	CNPY4	1280.75	0.438497	1.38222e-07	3.61364e-06
ENSG00000172461	FUT9	4004.37	-0.66897	1.38453e-07	3.61719e-06
ENSG00000248399	AL645924.1	8.96193	1.11768	1.38924e-07	3.627e-06
ENSG00000204632	HLA-G	101.918	0.953398	1.40687e-07	3.67051e-06
ENSG00000230067	HSPD1P6	4.63891	1.07293	1.43182e-07	3.73303e-06
ENSG00000274447	AC005790.1	5.10398	1.07506	1.44698e-07	3.76998e-06
ENSG00000129518	EAPP	2088.84	-0.229291	1.4516e-07	3.77944e-06
ENSG00000197635	DPP4	79.159	0.97455	1.4781e-07	3.84579e-06
ENSG00000214018	RRM2P3	7.78449	1.48337	1.49559e-07	3.88863e-06
ENSG00000196787	H2AC11	52.3316	1.06353	1.50581e-07	3.91253e-06
ENSG00000120802	TMPO	3499.91	0.417136	1.52824e-07	3.96811e-06
ENSG00000198429	ZNF69	199.85	0.444276	1.5477e-07	4.01588e-06
ENSG00000173210	ABLIM3	3701.95	-0.666337	1.55261e-07	4.02589e-06
ENSG00000157765	SLC34A2	52.6808	1.5721	1.57801e-07	4.08896e-06
ENSG00000233966	UBE2SP1	19.4144	0.935588	1.59419e-07	4.12807e-06
ENSG00000222009	BTBD19	198.072	0.645517	1.59942e-07	4.13879e-06
ENSG00000115183	TANC1	4056.29	0.499055	1.6039e-07	4.14756e-06
ENSG00000150637	CD226	117.967	0.825542	1.60683e-07	4.1523e-06
ENSG00000145365	TIFA	211.28	0.694704	1.6104e-07	4.15871e-06
ENSG00000106399	RPA3	710.688	0.388327	1.62464e-07	4.19262e-06
ENSG00000135898	GPR55	33.5464	1.00961	1.63202e-07	4.20882e-06
ENSG00000030582	GRN	8439.66	0.455253	1.64358e-07	4.23576e-06
ENSG00000139970	RTN1	23101.5	-0.719247	1.6686e-07	4.29732e-06
ENSG00000186470	BTN3A2	2442.46	0.74453	1.67681e-07	4.31553e-06
ENSG00000128567	PODXL	6248.64	0.481015	1.6826e-07	4.3275e-06
ENSG00000182223	ZAR1	2.34022	1.71475	1.68489e-07	4.33047e-06
ENSG00000164430	CGAS	115.711	0.699618	1.69752e-07	4.35998e-06
ENSG00000103599	IQCH	115.319	0.679349	1.71288e-07	4.39647e-06
ENSG00000242759	LINC00882	242.105	-0.466155	1.71662e-07	4.40308e-06
ENSG00000102804	TSC22D1	33872.1	-0.452951	1.72115e-07	4.41175e-06
ENSG00000198056	PRIM1	399.225	0.42483	1.72367e-07	4.41229e-06
ENSG00000280809	LINC00836	643.663	-1.17409	1.72369e-07	4.41229e-06
ENSG00000110448	CD5	35.8555	0.965696	1.73677e-07	4.44279e-06
ENSG00000182601	HS3ST4	561.628	-1.21787	1.75404e-07	4.48396e-06
ENSG00000146151	HMGCLL1	395.545	-1.02677	1.75943e-07	4.49469e-06
ENSG00000101542	CDH20	4786.44	-0.537821	1.76335e-07	4.49867e-06
ENSG00000198883	PNMA5	199.549	-1.33297	1.76316e-07	4.49867e-06
ENSG00000266010	GATA6-AS1	2.26726	2.21961	1.77418e-07	4.52327e-06
ENSG00000137757	CASP5	12.3846	1.1529	1.77729e-07	4.52815e-06
ENSG00000198894	CIPC	4769.97	-0.309262	1.80452e-07	4.59446e-06
ENSG00000109689	STIM2	2475.87	0.316121	1.82706e-07	4.64874e-06
ENSG00000128408	RIBC2	32.1565	1.33511	1.83828e-07	4.66792e-06
ENSG00000165475	CRYL1	5329.88	-0.448748	1.83657e-07	4.66792e-06
ENSG00000279372	AC137723.1	20.7307	-0.611969	1.83751e-07	4.66792e-06
ENSG00000268889	AC008750.6	1.16739	1.63798	1.85357e-07	4.70358e-06
ENSG00000159267	HLCS	1214.49	0.363675	1.86581e-07	4.7315e-06
ENSG00000100450	GZMH	20.9899	1.26293	1.86987e-07	4.73862e-06
ENSG00000196177	ACADSB	2095.3	-0.394022	1.87745e-07	4.75465e-06
ENSG00000189190	ZNF600	97.4102	0.613335	1.88014e-07	4.7583e-06
ENSG00000183955	KMT5A	1199.64	0.258929	1.89265e-07	4.78678e-06
ENSG00000158445	KCNB1	5235.32	-0.68209	1.90103e-07	4.80478e-06
ENSG00000259514	AC027243.1	1.16542	2.12162	1.90513e-07	4.81194e-06
ENSG00000205929	C21orf62	898.118	1.17881	1.90907e-07	4.81578e-06
ENSG00000248528	LINC02058	53.8198	-1.12709	1.90919e-07	4.81578e-06
ENSG00000266208	AC080112.1	94.9362	0.776136	1.91106e-07	4.8173e-06
ENSG00000115129	TP53I3	792.002	0.676334	1.91996e-07	4.83654e-06
ENSG00000172497	ACOT12	6.24322	1.58974	1.95796e-07	4.92899e-06
ENSG00000154640	BTG3	1421.22	0.466654	1.99213e-07	5.0117e-06
ENSG00000171302	CANT1	2291.04	0.285386	2.01696e-07	5.07081e-06
ENSG00000187210	GCNT1	169.054	0.849751	2.02696e-07	5.09258e-06
ENSG00000176597	B3GNT5	493.313	0.906529	2.02872e-07	5.09364e-06
ENSG00000119973	PRLHR	1378.38	-1.54719	2.05194e-07	5.14855e-06
ENSG00000252743	RNU6-850P	9.94614	0.798508	2.05953e-07	5.16418e-06
ENSG00000213719	CLIC1	2908.28	0.852445	2.07347e-07	5.19571e-06
ENSG00000186074	CD300LF	94.3308	0.856383	2.07747e-07	5.20229e-06
ENSG00000139350	NEDD1	924.914	0.462887	2.09084e-07	5.23234e-06
ENSG00000145740	SLC30A5	1682.34	0.235597	2.09428e-07	5.23748e-06
ENSG00000053524	MCF2L2	1380.25	-0.773433	2.10564e-07	5.25897e-06
ENSG00000129534	MIS18BP1	562.561	0.639863	2.10561e-07	5.25897e-06
ENSG00000023318	ERP44	2296.79	0.245153	2.13857e-07	5.33384e-06
ENSG00000136731	UGGT1	3837.25	0.297043	2.13982e-07	5.33384e-06
ENSG00000198785	GRIN3A	940.469	-1.22579	2.13702e-07	5.33384e-06
ENSG00000278338	VWA8-AS1	15.666	-0.547387	2.14249e-07	5.33699e-06
ENSG00000131951	LRRC9	16.748	1.48351	2.14465e-07	5.33887e-06
ENSG00000079689	SCGN	44.7125	-1.58387	2.1523e-07	5.35442e-06
ENSG00000237187	NR2F1-AS1	1819.86	-0.371856	2.15659e-07	5.36158e-06
ENSG00000172602	RND1	1638.03	-0.600525	2.16069e-07	5.3645e-06
ENSG00000187608	ISG15	2194.38	1.0568	2.16177e-07	5.3645e-06
ENSG00000224468	LAMC1-AS1	4.37916	0.911459	2.162e-07	5.3645e-06
ENSG00000033100	CHPF2	2413.14	0.380292	2.19021e-07	5.43096e-06
ENSG00000125835	SNRPB	3967.96	0.389221	2.19821e-07	5.44723e-06
ENSG00000102547	CAB39L	3643.35	-0.546705	2.21306e-07	5.4797e-06
ENSG00000279041	AC102945.2	7.5186	0.991377	2.21419e-07	5.4797e-06
ENSG00000099246	RAB18	7122.73	-0.304124	2.22671e-07	5.5071e-06
ENSG00000267554	AC015911.7	2.78412	1.54021	2.24049e-07	5.53756e-06
ENSG00000026950	BTN3A1	1850.27	0.517633	2.25321e-07	5.56539e-06
ENSG00000125454	SLC25A19	326.984	0.376557	2.26864e-07	5.59623e-06
ENSG00000234444	ZNF736	1037.63	0.363603	2.26782e-07	5.59623e-06
ENSG00000262904	TMPOP2	6.99362	0.851457	2.3244e-07	5.73006e-06
ENSG00000188486	H2AX	3042.47	0.49356	2.3347e-07	5.75171e-06
ENSG00000084453	SLCO1A2	4218.28	-0.812327	2.33795e-07	5.75381e-06
ENSG00000185736	ADARB2	2029.19	-0.941782	2.33858e-07	5.75381e-06
ENSG00000173218	VANGL1	545.909	0.628655	2.34565e-07	5.76749e-06
ENSG00000142856	ITGB3BP	419.895	0.481048	2.35256e-07	5.77862e-06
ENSG00000186088	GSAP	576.407	0.765235	2.35322e-07	5.77862e-06
ENSG00000254550	OMP	2.3963	1.28352	2.3634e-07	5.79987e-06
ENSG00000151778	SERP2	1391.85	-0.469075	2.40317e-07	5.89366e-06
ENSG00000223777	AC092162.1	1.49873	-1.58801	2.42358e-07	5.93988e-06
ENSG00000132109	TRIM21	598.792	0.609209	2.46485e-07	6.03714e-06
ENSG00000182022	CHST15	3833.93	-0.532987	2.46842e-07	6.04105e-06
ENSG00000198807	PAX9	17.4749	1.13257	2.46963e-07	6.04105e-06
ENSG00000274641	H2BC17	5.23507	1.08629	2.50908e-07	6.13361e-06
ENSG00000279320	AC069528.2	12.228	0.895861	2.57323e-07	6.28639e-06
ENSG00000120992	LYPLA1	1476.96	0.347647	2.58596e-07	6.30939e-06
ENSG00000175084	DES	160.855	1.704	2.58455e-07	6.30939e-06
ENSG00000123892	RAB38	23.5336	0.881068	2.58763e-07	6.3094e-06
ENSG00000266928	AC020905.1	2.5668	2.11505	2.593e-07	6.31844e-06
ENSG00000173578	XCR1	5.47883	1.7062	2.61543e-07	6.36902e-06
ENSG00000010030	ETV7	64.1373	1.02544	2.6174e-07	6.36974e-06
ENSG00000135407	AVIL	567.898	0.553912	2.68797e-07	6.53728e-06
ENSG00000087274	ADD1	26863.1	-0.224033	2.69543e-07	6.55123e-06
ENSG00000159110	IFNAR2	922.102	0.304803	2.74072e-07	6.65707e-06
ENSG00000077232	DNAJC10	4477.77	0.327605	2.77434e-07	6.73442e-06
ENSG00000204410	MSH5	192.579	0.726506	2.78586e-07	6.75807e-06
ENSG00000136002	ARHGEF4	9076.2	-0.49333	2.80317e-07	6.79572e-06
ENSG00000239264	TXNDC5	130.968	0.529567	2.81692e-07	6.82471e-06
ENSG00000005844	ITGAL	539.736	0.88468	2.81905e-07	6.82551e-06
ENSG00000135472	FAIM2	26886.2	-0.647054	2.83628e-07	6.85412e-06
ENSG00000189212	DPY19L2P1	105.394	1.10826	2.83508e-07	6.85412e-06
ENSG00000196507	TCEAL3	4303.01	-0.313117	2.83301e-07	6.85412e-06
ENSG00000091428	RAPGEF4	5803.98	-0.856606	2.86464e-07	6.91826e-06
ENSG00000136518	ACTL6A	1527.8	0.380419	2.87362e-07	6.93555e-06
ENSG00000143387	CTSK	627.637	0.880691	2.92825e-07	7.06293e-06
ENSG00000255794	RMST	241.42	1.13513	2.93363e-07	7.07142e-06
ENSG00000237517	DGCR5	1416.37	-0.73499	2.94136e-07	7.08555e-06
ENSG00000112242	E2F3	1466.74	0.455696	2.94436e-07	7.08829e-06
ENSG00000253882	AC099548.2	12.6448	1.01773	2.95839e-07	7.11755e-06
ENSG00000244968	LIFR-AS1	686.38	-0.422483	2.96756e-07	7.1351e-06
ENSG00000122188	LAX1	13.458	0.966957	2.97074e-07	7.13635e-06
ENSG00000196296	ATP2A1	82.2023	0.557558	2.97332e-07	7.13635e-06
ENSG00000272468	AL021807.1	13.1188	0.87272	2.97371e-07	7.13635e-06
ENSG00000107897	ACBD5	5859.03	-0.325245	2.9794e-07	7.14548e-06
ENSG00000241749	RPSAP52	1.99394	1.73043	2.983e-07	7.1496e-06
ENSG00000168995	SIGLEC7	76.314	0.899325	2.99303e-07	7.16913e-06
ENSG00000280241	AC079298.3	9.03813	-1.05198	3.00918e-07	7.20327e-06
ENSG00000139291	TMEM19	1744.48	0.350171	3.03731e-07	7.26603e-06
ENSG00000132603	NIP7	916.097	0.244141	3.04104e-07	7.27038e-06
ENSG00000166783	MARF1	6791.76	-0.301132	3.05449e-07	7.29795e-06
ENSG00000260597	AC012531.1	0.916411	2.33591	3.06138e-07	7.30981e-06
ENSG00000164172	MOCS2	3979.9	-0.257993	3.06816e-07	7.3214e-06
ENSG00000178295	GEN1	455.953	0.543654	3.0724e-07	7.32693e-06
ENSG00000221963	APOL6	1880.5	0.686266	3.09664e-07	7.38009e-06
ENSG00000080546	SESN1	3299.36	-0.467389	3.12979e-07	7.45443e-06
ENSG00000186310	NAP1L3	6213.84	-0.531532	3.13951e-07	7.4729e-06
ENSG00000154188	ANGPT1	488.701	1.13361	3.14161e-07	7.47322e-06
ENSG00000019549	SNAI2	150.199	0.827628	3.14696e-07	7.48125e-06
ENSG00000138074	SLC5A6	1540.98	0.303503	3.15041e-07	7.48479e-06
ENSG00000132017	DCAF15	1323.23	0.288135	3.16203e-07	7.50301e-06
ENSG00000182326	C1S	4414.46	0.999663	3.16191e-07	7.50301e-06
ENSG00000169410	PTPN9	2589.46	0.392821	3.19451e-07	7.57535e-06
ENSG00000162598	C1orf87	27.5472	1.42335	3.24599e-07	7.69264e-06
ENSG00000258390	LINC02318	4.47364	1.60995	3.25286e-07	7.7041e-06
ENSG00000205795	CYS1	419.845	-0.739374	3.26277e-07	7.71796e-06
ENSG00000224057	EGFR-AS1	25.783	1.12776	3.26262e-07	7.71796e-06
ENSG00000150625	GPM6A	64823.5	-0.403443	3.2651e-07	7.71867e-06
ENSG00000127472	PLA2G5	473.775	1.3502	3.2731e-07	7.73277e-06
ENSG00000112977	DAP	4415.83	0.371492	3.27608e-07	7.73502e-06
ENSG00000081059	TCF7	329.242	0.787392	3.3041e-07	7.79632e-06
ENSG00000157873	TNFRSF14	714.987	0.67686	3.31385e-07	7.81448e-06
ENSG00000172458	IL17D	5147.11	-0.667703	3.32768e-07	7.84224e-06
ENSG00000152683	SLC30A6	1209.84	0.255444	3.34704e-07	7.87321e-06
ENSG00000221829	FANCG	977.957	0.426376	3.3446e-07	7.87321e-06
ENSG00000235947	EGOT	1.72164	1.99655	3.34509e-07	7.87321e-06
ENSG00000135211	TMEM60	683.084	0.285293	3.37033e-07	7.92308e-06
ENSG00000234377	OBI1-AS1	760.029	-1.00979	3.38501e-07	7.95268e-06
ENSG00000085491	SLC25A24	326.745	0.684315	3.39528e-07	7.96697e-06
ENSG00000148700	ADD3	15551.4	-0.485677	3.39376e-07	7.96697e-06
ENSG00000198538	ZNF28	609.481	0.475607	3.40558e-07	7.98621e-06
ENSG00000115902	SLC1A4	12611	-0.646222	3.408e-07	7.98696e-06
ENSG00000166750	SLFN5	995.806	0.639927	3.41231e-07	7.99211e-06
ENSG00000268812	AC004264.1	3.15592	1.48452	3.42345e-07	8.01328e-06
ENSG00000271013	LRRC37A9P	3.86828	1.59464	3.42835e-07	8.01981e-06
ENSG00000234964	FABP5P7	4.9137	1.50378	3.43461e-07	8.02951e-06
ENSG00000251752	RNU4-29P	0.996814	1.66037	3.44127e-07	8.04013e-06
ENSG00000196167	COLCA1	320.937	-1.18213	3.45977e-07	8.0784e-06
ENSG00000261868	MFSD1P1	14.5358	-0.895309	3.46243e-07	8.07965e-06
ENSG00000244247	LINC01995	4.67224	1.37555	3.47718e-07	8.10909e-06
ENSG00000250049	AC114316.1	8.63453	-0.963402	3.48494e-07	8.12219e-06
ENSG00000272158	AL139022.2	32.0297	-0.635784	3.48954e-07	8.12794e-06
ENSG00000057019	DCBLD2	1538.46	0.451908	3.50108e-07	8.14484e-06
ENSG00000119392	GLE1	2221.88	0.234132	3.49929e-07	8.14484e-06
ENSG00000214160	ALG3	1175.16	0.325288	3.51173e-07	8.16008e-06
ENSG00000243646	IL10RB	975.544	0.392595	3.51193e-07	8.16008e-06
ENSG00000125531	FNDC11	13.3993	1.20767	3.52432e-07	8.18386e-06
ENSG00000183918	SH2D1A	14.3278	1.07093	3.5752e-07	8.29695e-06
ENSG00000132970	WASF3	10260.1	-0.530179	3.61935e-07	8.39428e-06
ENSG00000231672	DIRC3	64.0482	0.706837	3.62681e-07	8.40647e-06
ENSG00000180269	GPR139	3.42519	2.18373	3.63306e-07	8.4158e-06
ENSG00000270933	AC010719.1	4.69068	1.43284	3.66057e-07	8.47437e-06
ENSG00000169918	OTUD7A	1524.51	-0.551803	3.66381e-07	8.47671e-06
ENSG00000224081	SLC44A3-AS1	66.7573	0.945609	3.66813e-07	8.48154e-06
ENSG00000132879	FBXO44	4419.1	-0.498087	3.67685e-07	8.49655e-06
ENSG00000141314	RHBDL3	3431.57	-0.692678	3.68809e-07	8.51733e-06
ENSG00000168778	TCTN2	931.357	0.543936	3.70584e-07	8.55312e-06
ENSG00000153064	BANK1	54.5198	1.11209	3.71054e-07	8.55877e-06
ENSG00000007174	DNAH9	768.061	1.05051	3.74581e-07	8.63489e-06
ENSG00000188662	H1-9P	42.8791	1.7825	3.76128e-07	8.6653e-06
ENSG00000105894	PTN	25496.6	0.621643	3.78071e-07	8.70478e-06
ENSG00000145423	SFRP2	5794.48	-1.41405	3.81494e-07	8.77829e-06
ENSG00000106609	TMEM248	7579.51	0.342151	3.81896e-07	8.78223e-06
ENSG00000229162	RUNX3-AS1	0.991507	1.84935	3.83414e-07	8.8118e-06
ENSG00000119139	TJP2	13811.5	-0.69384	3.85375e-07	8.85151e-06
ENSG00000159625	DRC7	122.787	1.2604	3.86112e-07	8.85773e-06
ENSG00000175264	CHST1	3608.24	-0.800446	3.8605e-07	8.85773e-06
ENSG00000101558	VAPA	11004.9	-0.21987	3.90901e-07	8.9622e-06
ENSG00000125347	IRF1	1037.46	0.767426	3.91967e-07	8.98123e-06
ENSG00000143507	DUSP10	437.063	0.70958	3.95037e-07	9.04611e-06
ENSG00000235990	RPL23AP20	0.900703	2.13633	3.97516e-07	9.0974e-06
ENSG00000226690	AC013470.2	3.23365	2.35131	4.01903e-07	9.18803e-06
ENSG00000249958	CCT7P2	38.5173	-1.2065	4.0196e-07	9.18803e-06
ENSG00000123136	DDX39A	3046.45	0.414302	4.03123e-07	9.20909e-06
ENSG00000138600	SPPL2A	2532.64	0.327343	4.03736e-07	9.21756e-06
ENSG00000140937	CDH11	4035	0.46469	4.05935e-07	9.26219e-06
ENSG00000227372	TP73-AS1	867.211	0.832559	4.08796e-07	9.32188e-06
ENSG00000223652	AC106786.1	3.15952	1.40548	4.09255e-07	9.32674e-06
ENSG00000156599	ZDHHC5	2604.93	0.251989	4.11788e-07	9.37885e-06
ENSG00000273729	AC007686.3	168.616	-0.462582	4.12792e-07	9.39608e-06
ENSG00000155363	MOV10	1654.1	0.476775	4.14141e-07	9.42116e-06
ENSG00000260442	ATP2A1-AS1	52.8768	0.582841	4.1467e-07	9.42755e-06
ENSG00000120539	MASTL	443.033	0.451905	4.18007e-07	9.49772e-06
ENSG00000255091	AC087442.1	8.99482	-0.985547	4.2231e-07	9.58977e-06
ENSG00000137409	MTCH1	17728.8	-0.308973	4.22813e-07	9.59547e-06
ENSG00000234884	AL022329.1	5.44908	-1.20582	4.23074e-07	9.59564e-06
ENSG00000181588	MEX3D	857.619	0.410982	4.24512e-07	9.62252e-06
ENSG00000260342	AC138811.2	6.41105	0.806713	4.26816e-07	9.66899e-06
ENSG00000110628	SLC22A18	289.281	0.731787	4.28237e-07	9.69539e-06
ENSG00000243144	AC079760.2	2.33866	1.10027	4.32397e-07	9.78375e-06
ENSG00000224746	AC015987.1	6.33723	1.0516	4.39046e-07	9.9283e-06
ENSG00000160588	MPZL3	55.0225	0.579579	4.39467e-07	9.93191e-06
ENSG00000273812	BX640514.2	2.56934	1.74069	4.45794e-07	1.00689e-05
ENSG00000148483	TMEM236	33.3628	-0.954949	4.46166e-07	1.00713e-05
ENSG00000127364	TAS2R4	111.378	-0.567026	4.51941e-07	1.01956e-05
ENSG00000275344	MIR6503	1.47129	2.17869	4.53915e-07	1.02341e-05
ENSG00000138375	SMARCAL1	1187.04	0.195821	4.56196e-07	1.02794e-05
ENSG00000081237	PTPRC	1360.75	0.919884	4.58581e-07	1.03087e-05
ENSG00000115919	KYNU	99.0822	0.834748	4.58322e-07	1.03087e-05
ENSG00000198643	FAM3D	6.05068	0.969987	4.58398e-07	1.03087e-05
ENSG00000225671	FCF1P6	1.14964	2.35596	4.57839e-07	1.03087e-05
ENSG00000145832	SLC25A48	1335.92	-0.984532	4.5945e-07	1.0315e-05
ENSG00000223823	LINC01342	1.20965	2.78556	4.59335e-07	1.0315e-05
ENSG00000238105	GOLGA2P5	188.827	0.836451	4.59677e-07	1.0315e-05
ENSG00000260428	SCX	98.9966	0.996758	4.61237e-07	1.0344e-05
ENSG00000146731	CCT6A	9178.41	0.314321	4.61926e-07	1.03533e-05
ENSG00000095574	IKZF5	1866.32	-0.333224	4.66378e-07	1.04469e-05
ENSG00000163482	STK36	2047.47	0.415696	4.67979e-07	1.04766e-05
ENSG00000141756	FKBP10	5324.64	0.72583	4.733e-07	1.05895e-05
ENSG00000027869	SH2D2A	21.7852	0.915823	4.77007e-07	1.06599e-05
ENSG00000224729	PCOLCE-AS1	14.1292	0.83883	4.76891e-07	1.06599e-05
ENSG00000224717	LEMD1-DT	4.52798	1.48731	4.78143e-07	1.0679e-05
ENSG00000229195	AC009495.1	1.93549	1.34559	4.83849e-07	1.08001e-05
ENSG00000105851	PIK3CG	191.245	0.940578	4.85545e-07	1.08316e-05
ENSG00000179051	RCC2	5721.34	0.395623	4.88126e-07	1.08828e-05
ENSG00000157330	C1orf158	36.3441	1.69953	4.91368e-07	1.09422e-05
ENSG00000181481	RNF135	533.898	0.672509	4.91344e-07	1.09422e-05
ENSG00000112333	NR2E1	813.829	0.930228	4.94455e-07	1.10045e-05
ENSG00000255874	PRECSIT	61.6269	0.730909	4.9965e-07	1.11136e-05
ENSG00000029153	ARNTL2	424.27	0.73431	5.03533e-07	1.11934e-05
ENSG00000177675	CD163L1	88.2042	0.958468	5.03987e-07	1.1197e-05
ENSG00000177697	CD151	5111.23	0.580778	5.06076e-07	1.12368e-05
ENSG00000188917	TRMT2B	768.216	0.365269	5.08357e-07	1.12809e-05
ENSG00000111424	VDR	38.5731	1.05013	5.15153e-07	1.1425e-05
ENSG00000134253	TRIM45	390.626	0.495939	5.17357e-07	1.14672e-05
ENSG00000131470	PSMC3IP	322.971	0.358906	5.18432e-07	1.14777e-05
ENSG00000214772	AC010168.1	1.57106	1.8218	5.18327e-07	1.14777e-05
ENSG00000106617	PRKAG2	2364.01	-0.498031	5.19728e-07	1.14997e-05
ENSG00000230499	AC108463.2	4.59497	1.14008	5.21634e-07	1.15351e-05
ENSG00000109113	RAB34	1011.54	0.970117	5.22004e-07	1.15366e-05
ENSG00000230729	AL160270.1	13.3508	-0.825138	5.24256e-07	1.15796e-05
ENSG00000240068	RPL21P42	5.59695	-0.726615	5.25248e-07	1.15948e-05
ENSG00000188566	NDOR1	1056.48	0.30618	5.2859e-07	1.16618e-05
ENSG00000258717	AL132711.1	8.97167	1.89021	5.29887e-07	1.16836e-05
ENSG00000172638	EFEMP2	1689.57	0.856574	5.31206e-07	1.17059e-05
ENSG00000169035	KLK7	146.139	-1.74455	5.36272e-07	1.18107e-05
ENSG00000100532	CGRRF1	1052.79	-0.23611	5.37903e-07	1.18398e-05
ENSG00000087088	BAX	2265.26	0.453636	5.41272e-07	1.1907e-05
ENSG00000254300	LINC01111	1.72402	2.02185	5.45771e-07	1.19921e-05
ENSG00000279296	PRAL	5.66639	1.15387	5.45566e-07	1.19921e-05
ENSG00000170191	NANP	284.768	0.421755	5.49421e-07	1.20654e-05
ENSG00000160446	ZDHHC12	454.02	0.636663	5.49885e-07	1.20686e-05
ENSG00000185155	MIXL1	11.3272	0.902175	5.54863e-07	1.21708e-05
ENSG00000115267	IFIH1	762.663	0.637761	5.58424e-07	1.22306e-05
ENSG00000251615	AC104825.1	663.28	-0.325782	5.58482e-07	1.22306e-05
ENSG00000269903	AC025165.4	17.429	0.709415	5.58555e-07	1.22306e-05
ENSG00000235618	FAM21EP	43.769	-0.494509	5.5909e-07	1.22353e-05
ENSG00000128340	RAC2	339.417	0.786509	5.61607e-07	1.22833e-05
ENSG00000116785	CFHR3	1.88695	1.45669	5.65986e-07	1.2372e-05
ENSG00000259478	AC024651.1	5.98918	1.81501	5.68941e-07	1.24294e-05
ENSG00000281162	LINC01127	34.1242	1.01547	5.79932e-07	1.26622e-05
ENSG00000134030	CTIF	6840.89	-0.357974	5.82065e-07	1.27015e-05
ENSG00000254786	AP001636.1	1.26063	1.94998	5.86828e-07	1.27981e-05
ENSG00000274400	AC015967.1	26.1137	-0.782857	5.87403e-07	1.28033e-05
ENSG00000112773	TENT5A	678.616	0.669327	5.88193e-07	1.28132e-05
ENSG00000260032	NORAD	32924.5	-0.262357	5.89778e-07	1.28403e-05
ENSG00000183690	EFHC2	201.331	1.21767	5.91375e-07	1.28677e-05
ENSG00000147586	MRPS28	1342.85	-0.300296	5.92998e-07	1.28957e-05
ENSG00000240024	LINC00888	1281.26	-0.350852	5.93645e-07	1.29024e-05
ENSG00000205250	E2F4	2483.91	0.194038	5.95887e-07	1.29437e-05
ENSG00000244586	WNT5A-AS1	23.18	0.853656	5.97438e-07	1.297e-05
ENSG00000119979	DENND10	893.163	-0.250698	6.01366e-07	1.30478e-05
ENSG00000102575	ACP5	162.597	1.01306	6.02798e-07	1.3057e-05
ENSG00000213906	LTB4R2	63.2078	0.481965	6.02822e-07	1.3057e-05
ENSG00000258675	LINC02308	22.8281	1.12948	6.02408e-07	1.3057e-05
ENSG00000039560	RAI14	1069.98	0.37243	6.04781e-07	1.30845e-05
ENSG00000164283	ESM1	88.3044	1.60183	6.04744e-07	1.30845e-05
ENSG00000116661	FBXO2	4107.07	-0.901529	6.08047e-07	1.31477e-05
ENSG00000176826	FKBP9P1	45.1879	0.773915	6.12667e-07	1.32401e-05
ENSG00000181562	EDDM3A	1.00637	2.64773	6.14511e-07	1.327e-05
ENSG00000242748	RPL23AP81	8.47331	0.792616	6.14749e-07	1.327e-05
ENSG00000132004	FBXW9	598.886	0.389224	6.15108e-07	1.32702e-05
ENSG00000076043	REXO2	1051.56	0.346712	6.15489e-07	1.32709e-05
ENSG00000106366	SERPINE1	1721.24	1.25322	6.16661e-07	1.32886e-05
ENSG00000255184	AP004607.6	8.92543	-1.46994	6.21735e-07	1.33904e-05
ENSG00000064886	CHI3L2	2215.38	1.40013	6.2512e-07	1.34557e-05
ENSG00000132623	ANKEF1	93.1862	0.928283	6.25806e-07	1.34628e-05
ENSG00000118655	DCLRE1B	743.183	0.410671	6.26533e-07	1.34708e-05
ENSG00000274964	AC026356.1	66.0963	0.505859	6.27463e-07	1.34832e-05
ENSG00000037280	FLT4	589.104	0.648821	6.31395e-07	1.356e-05
ENSG00000168710	AHCYL1	39289.4	-0.689607	6.3934e-07	1.37229e-05
ENSG00000279690	AP000280.1	5.32244	1.34567	6.40054e-07	1.37305e-05
ENSG00000186827	TNFRSF4	51.3576	0.855776	6.43685e-07	1.38006e-05
ENSG00000162595	DIRAS3	520.135	1.0753	6.44776e-07	1.38162e-05
ENSG00000196593	ANKRD20A19P	4.54829	-1.3957	6.46707e-07	1.38497e-05
ENSG00000184730	APOBR	384.79	0.714894	6.50501e-07	1.39217e-05
ENSG00000277758	FO681492.1	173.899	-0.643993	6.508e-07	1.39217e-05
ENSG00000106538	RARRES2	576.038	1.32042	6.51299e-07	1.39245e-05
ENSG00000269720	CCDC194	2.58435	1.44806	6.53027e-07	1.39536e-05
ENSG00000112164	GLP1R	85.0748	-1.47573	6.54194e-07	1.39707e-05
ENSG00000035141	FAM136A	1186.14	0.237272	6.54608e-07	1.39717e-05
ENSG00000138792	ENPEP	270.848	0.874344	6.57803e-07	1.4032e-05
ENSG00000107643	MAPK8	2841.62	-0.381631	6.59306e-07	1.40562e-05
ENSG00000049860	HEXB	2292.28	0.453457	6.6085e-07	1.40812e-05
ENSG00000154917	RAB6B	13638.8	-0.607947	6.61263e-07	1.40821e-05
ENSG00000213938	SEPHS1P6	55.6491	-0.684017	6.62749e-07	1.41059e-05
ENSG00000101346	POFUT1	4185.09	0.33346	6.63275e-07	1.41088e-05
ENSG00000145050	MANF	1659.94	0.442246	6.63629e-07	1.41088e-05
ENSG00000259724	LINC01581	1.11192	1.44723	6.64862e-07	1.41271e-05
ENSG00000161905	ALOX15	11.321	1.25124	6.67989e-07	1.41856e-05
ENSG00000169442	CD52	76.4098	0.947812	6.70586e-07	1.42308e-05
ENSG00000230782	AL807761.4	3.99211	-1.5909	6.71156e-07	1.42308e-05
ENSG00000235213	OR6E1P	21.4329	-0.658251	6.7124e-07	1.42308e-05
ENSG00000110492	MDK	2394.83	0.836944	6.74398e-07	1.42898e-05
ENSG00000279447	AL118508.3	1.65821	1.28718	6.77487e-07	1.43473e-05
ENSG00000237316	Z82196.2	3.29456	-1.60436	6.84827e-07	1.44946e-05
ENSG00000162520	SYNC	235.853	0.939293	6.86943e-07	1.45313e-05
ENSG00000267698	AC002116.2	5.29151	0.805845	6.87763e-07	1.45406e-05
ENSG00000138823	MTTP	301.94	0.963971	6.90346e-07	1.45871e-05
ENSG00000116793	PHTF1	743.189	0.501008	6.95688e-07	1.46918e-05
ENSG00000167595	PROSER3	447.854	0.516178	6.96422e-07	1.46936e-05
ENSG00000181381	DDX60L	707.738	0.582938	6.96547e-07	1.46936e-05
ENSG00000103064	SLC7A6	517.292	0.33384	6.9779e-07	1.47116e-05
ENSG00000165516	KLHDC2	2392.82	-0.252326	6.9901e-07	1.47292e-05
ENSG00000121064	SCPEP1	1830.38	0.45223	6.99882e-07	1.47394e-05
ENSG00000263400	TMEM220-AS1	52.4841	1.04489	7.03735e-07	1.48041e-05
ENSG00000281357	ARRDC3-AS1	21.7457	0.49302	7.0338e-07	1.48041e-05
ENSG00000111145	ELK3	1504.25	0.581929	7.04192e-07	1.48056e-05
ENSG00000170379	TCAF2	141.72	0.946448	7.0568e-07	1.48286e-05
ENSG00000168615	ADAM9	5964.14	0.48303	7.06095e-07	1.48292e-05
ENSG00000275120	AC048382.5	61.0511	-0.46775	7.08507e-07	1.48716e-05
ENSG00000169026	SLC49A3	162.415	0.620904	7.09397e-07	1.48821e-05
ENSG00000174021	GNG5	2218.76	0.639045	7.11292e-07	1.49136e-05
ENSG00000198944	SOWAHA	941.974	-1.11852	7.11962e-07	1.49194e-05
ENSG00000123609	NMI	430.858	0.628836	7.12533e-07	1.49231e-05
ENSG00000138795	LEF1	860.045	0.590325	7.2323e-07	1.51388e-05
ENSG00000138316	ADAMTS14	239.187	1.06665	7.24357e-07	1.5153e-05
ENSG00000277855	AC097634.3	10.0117	-0.877445	7.24706e-07	1.5153e-05
ENSG00000099260	PALMD	679.695	0.617412	7.37835e-07	1.54191e-05
ENSG00000110077	MS4A6A	1534.96	1.05033	7.39923e-07	1.54542e-05
ENSG00000172738	TMEM217	55.8091	0.59277	7.43098e-07	1.55077e-05
ENSG00000179930	ZNF648	13.1933	1.27573	7.43297e-07	1.55077e-05
ENSG00000138286	FAM149B1	1975.99	-0.262899	7.48762e-07	1.56063e-05
ENSG00000180383	DEFB124	15.2506	-2.05945	7.48848e-07	1.56063e-05
ENSG00000261644	AC007728.2	17.1717	0.774334	7.49771e-07	1.5617e-05
ENSG00000197965	MPZL1	6816.88	0.512898	7.52435e-07	1.56639e-05
ENSG00000244038	DDOST	6331.11	0.32834	7.54989e-07	1.57085e-05
ENSG00000163519	TRAT1	4.16051	1.43062	7.57837e-07	1.57591e-05
ENSG00000156140	ADAMTS3	148.861	1.14767	7.60108e-07	1.57977e-05
ENSG00000149418	ST14	375.088	0.947471	7.65016e-07	1.5891e-05
ENSG00000157259	GATAD1	2341.11	0.374349	7.65894e-07	1.59006e-05
ENSG00000141696	P3H4	1458.56	0.50085	7.66756e-07	1.59098e-05
ENSG00000162654	GBP4	938.528	0.750378	7.6943e-07	1.59565e-05
ENSG00000137252	HCRTR2	7.99685	-1.47358	7.72135e-07	1.60039e-05
ENSG00000224936	SUCLA2P1	7.86357	-0.926279	7.7606e-07	1.60765e-05
ENSG00000064601	CTSA	5363.66	0.374584	7.80044e-07	1.61414e-05
ENSG00000271503	CCL5	167.167	1.09766	7.79945e-07	1.61414e-05
ENSG00000067167	TRAM1	4861.88	0.383893	7.82798e-07	1.61896e-05
ENSG00000121236	TRIM6	76.7636	0.869371	7.87898e-07	1.62862e-05
ENSG00000128872	TMOD2	17112.1	-0.443089	7.89079e-07	1.62929e-05
ENSG00000166278	C2	469.487	0.863263	7.8897e-07	1.62929e-05
ENSG00000117593	DARS2	940.736	0.330947	8.03564e-07	1.65743e-05
ENSG00000265752	AC010754.1	9.7349	1.33606	8.0358e-07	1.65743e-05
ENSG00000234891	Z82196.1	8.83066	-1.40969	8.08471e-07	1.66662e-05
ENSG00000237424	FOXD2-AS1	81.0792	1.0191	8.14047e-07	1.6772e-05
ENSG00000130158	DOCK6	1483.97	0.527122	8.18991e-07	1.68647e-05
ENSG00000134326	CMPK2	469.317	0.751987	8.20185e-07	1.68802e-05
ENSG00000154124	OTULIN	814.3	0.237747	8.20635e-07	1.68803e-05
ENSG00000158526	TSR2	4179.15	-0.2944	8.23746e-07	1.6926e-05
ENSG00000174125	TLR1	383.464	0.851199	8.23693e-07	1.6926e-05
ENSG00000135766	EGLN1	5877.8	-0.217999	8.25916e-07	1.69614e-05
ENSG00000259209	AC004943.1	18.3467	0.537426	8.30991e-07	1.70564e-05
ENSG00000122786	CALD1	6462.47	0.494893	8.33028e-07	1.7089e-05
ENSG00000258789	AL162171.1	68.0304	-0.499919	8.34838e-07	1.71169e-05
ENSG00000068308	OTUD5	5643.46	-0.220715	8.35731e-07	1.71259e-05
ENSG00000267247	AP005264.2	4.58269	-1.57687	8.39432e-07	1.71925e-05
ENSG00000105971	CAV2	673.94	0.757456	8.41561e-07	1.72268e-05
ENSG00000211815	TRAV36DV7	1.72778	1.65224	8.42721e-07	1.72413e-05
ENSG00000062716	VMP1	3612.83	0.333141	8.50685e-07	1.73949e-05
ENSG00000271743	AF287957.1	134.442	-0.502513	8.54727e-07	1.74681e-05
ENSG00000204681	GABBR1	32804.5	-0.612886	8.58245e-07	1.75306e-05
ENSG00000184205	TSPYL2	8194.58	-0.653692	8.61058e-07	1.75786e-05
ENSG00000160410	SHKBP1	1438.48	0.471848	8.63114e-07	1.76111e-05
ENSG00000137101	CD72	86.7903	0.644018	8.65534e-07	1.76432e-05
ENSG00000156206	CFAP161	15.7773	1.18835	8.65611e-07	1.76432e-05
ENSG00000049769	PPP1R3F	1734.64	-0.450652	8.70989e-07	1.77433e-05
ENSG00000163803	PLB1	308.719	0.645431	8.73657e-07	1.77881e-05
ENSG00000188906	LRRK2	1767.32	0.82591	8.74806e-07	1.78019e-05
ENSG00000171227	TMEM37	182.903	0.710592	8.75791e-07	1.78124e-05
ENSG00000165349	SLC7A3	112.202	1.13907	8.76991e-07	1.78273e-05
ENSG00000204539	CDSN	0.967961	2.12496	8.78713e-07	1.78528e-05
ENSG00000279713	AC080038.3	16.9645	0.846335	8.82536e-07	1.79208e-05
ENSG00000174946	GPR171	7.81328	1.09364	8.83491e-07	1.79307e-05
ENSG00000182108	DEXI	535.169	-0.301821	8.89254e-07	1.8038e-05
ENSG00000238133	MAP3K20-AS1	4.3838	0.844146	8.99378e-07	1.82336e-05
ENSG00000120889	TNFRSF10B	1652.67	0.585933	9.01498e-07	1.82571e-05
ENSG00000278828	H3C10	30.2695	0.900152	9.01309e-07	1.82571e-05
ENSG00000278677	H2AC17	2.47321	1.05078	9.12499e-07	1.84701e-05
ENSG00000175054	ATR	1236.55	0.285131	9.16788e-07	1.8547e-05
ENSG00000117525	F3	4427.34	0.882738	9.20897e-07	1.86128e-05
ENSG00000280122	AC016168.3	6.64173	1.19679	9.21018e-07	1.86128e-05
ENSG00000154589	LY96	209.601	0.83378	9.24585e-07	1.8675e-05
ENSG00000183813	CCR4	7.44197	1.39787	9.25099e-07	1.86754e-05
ENSG00000232259	AL158166.2	10.0644	0.822904	9.2625e-07	1.86887e-05
ENSG00000141293	SKAP1	13.1512	1.05114	9.31172e-07	1.87781e-05
ENSG00000164902	PHAX	3418.05	-0.186893	9.3342e-07	1.88134e-05
ENSG00000182934	SRPRA	3713.34	0.305665	9.34037e-07	1.88159e-05
ENSG00000249906	AC006487.1	3.04862	1.10948	9.34543e-07	1.88161e-05
ENSG00000153790	C7orf31	221.562	0.607994	9.36936e-07	1.88537e-05
ENSG00000182606	TRAK1	6384.74	-0.261884	9.37403e-07	1.88537e-05
ENSG00000102265	TIMP1	3034.88	1.29514	9.3924e-07	1.88707e-05
ENSG00000116774	OLFML3	2047.08	0.72584	9.39039e-07	1.88707e-05
ENSG00000171067	C11orf24	1453.38	0.383071	9.44411e-07	1.89645e-05
ENSG00000118017	A4GNT	3.88705	1.0761	9.49473e-07	1.90561e-05
ENSG00000227671	ZNF731P	436.55	0.49319	9.51187e-07	1.90805e-05
ENSG00000074370	ATP2A3	219.663	0.681566	9.5417e-07	1.911e-05
ENSG00000164054	SHISA5	6754	0.35569	9.53945e-07	1.911e-05
ENSG00000172995	ARPP21	3549.28	-0.684939	9.53556e-07	1.911e-05
ENSG00000184497	TMEM255B	195.206	0.594901	9.59889e-07	1.92145e-05
ENSG00000173950	XXYLT1	1146.95	0.361434	9.61778e-07	1.92421e-05
ENSG00000179954	SSC5D	332.39	0.890609	9.6278e-07	1.92521e-05
ENSG00000165568	AKR1E2	26.276	-0.746343	9.71344e-07	1.94131e-05
ENSG00000211897	IGHG3	54.5061	1.91693	9.76018e-07	1.94963e-05
ENSG00000250185	RCC2P8	3.58825	-1.17724	9.76906e-07	1.95037e-05
ENSG00000107742	SPOCK2	30486.9	-0.488742	9.84277e-07	1.96303e-05
ENSG00000205045	SLFN12L	13.4886	0.995143	9.84165e-07	1.96303e-05
ENSG00000160883	HK3	105.46	0.775802	9.90215e-07	1.97384e-05
ENSG00000186106	ANKRD46	3822.27	-0.35047	9.92848e-07	1.97805e-05
ENSG00000267014	LINC01532	358.984	-1.21002	9.94825e-07	1.98095e-05
ENSG00000231066	NPM1P9	3.47146	0.796607	9.96288e-07	1.98282e-05
ENSG00000237210	AC073324.1	1.39862	2.06215	1.00244e-06	1.99402e-05
ENSG00000176853	FAM91A1	2398.5	0.320705	1.00301e-06	1.9941e-05
ENSG00000118508	RAB32	383.294	0.708581	1.00378e-06	1.9946e-05
ENSG00000181826	RELL1	276.452	0.570452	1.00454e-06	1.99508e-05
ENSG00000101665	SMAD7	1277.05	-0.350778	1.00565e-06	1.9957e-05
ENSG00000170915	PAQR8	9013.19	-0.609569	1.00591e-06	1.9957e-05
ENSG00000126583	PRKCG	1603.3	-1.43154	1.0085e-06	1.99979e-05
ENSG00000078081	LAMP3	34.6066	0.942293	1.01075e-06	2.00321e-05
ENSG00000186231	KLHL32	1759.08	-0.583666	1.01365e-06	2.00791e-05
ENSG00000117643	MAN1C1	2850.07	0.834673	1.01928e-06	2.01699e-05
ENSG00000153029	MR1	1204.01	0.65585	1.01929e-06	2.01699e-05
ENSG00000147642	SYBU	6291.17	-0.500324	1.02132e-06	2.01995e-05
ENSG00000256897	AC018410.1	2.55924	0.988612	1.02428e-06	2.02475e-05
ENSG00000176584	DMBT1L1	2.35654	-1.6439	1.02788e-06	2.03081e-05
ENSG00000213793	ZNF888	6.80967	0.759317	1.03223e-06	2.03835e-05
ENSG00000131941	RHPN2	1514.57	0.662629	1.03408e-06	2.04094e-05
ENSG00000163644	PPM1K	5868.16	-0.458972	1.03647e-06	2.04459e-05
ENSG00000167555	ZNF528	1184.09	0.438199	1.04671e-06	2.06372e-05
ENSG00000197670	AL157838.1	8.47264	0.731477	1.0473e-06	2.06381e-05
ENSG00000185507	IRF7	682.821	0.694831	1.0508e-06	2.06963e-05
ENSG00000100368	CSF2RB	220.948	0.806012	1.05289e-06	2.07268e-05
ENSG00000110315	RNF141	8189.4	-0.326755	1.05802e-06	2.0817e-05
ENSG00000228950	AC023137.1	8.38012	-0.863044	1.06101e-06	2.08651e-05
ENSG00000151320	AKAP6	8521.84	-0.495507	1.06465e-06	2.09258e-05
ENSG00000135506	OS9	15246.3	0.456315	1.06902e-06	2.10008e-05
ENSG00000153707	PTPRD	6815.12	-0.536477	1.07307e-06	2.10695e-05
ENSG00000137269	LRRC1	1402.19	-0.454293	1.07545e-06	2.11053e-05
ENSG00000197077	KIAA1671	3219.39	-0.559192	1.07754e-06	2.11354e-05
ENSG00000079931	MOXD1	1183.66	1.6606	1.08157e-06	2.12036e-05
ENSG00000165118	C9orf64	458.78	0.831371	1.09023e-06	2.13623e-05
ENSG00000163746	PLSCR2	1.10762	1.96015	1.1012e-06	2.15662e-05
ENSG00000242259	C22orf39	2780.28	-0.260487	1.10731e-06	2.16747e-05
ENSG00000004700	RECQL	952.57	0.471722	1.11311e-06	2.17769e-05
ENSG00000212242	RNA5SP219	7.17518	-0.647538	1.11423e-06	2.17877e-05
ENSG00000262358	AC116914.1	0.814014	1.54418	1.11526e-06	2.17966e-05
ENSG00000108370	RGS9	1048.49	-0.788317	1.11724e-06	2.1824e-05
ENSG00000185737	NRG3	1382.79	-0.6873	1.12106e-06	2.18874e-05
ENSG00000219665	ZNF433-AS1	122.319	0.408951	1.12625e-06	2.19774e-05
ENSG00000253982	AC100810.1	986.239	-0.390211	1.13571e-06	2.21508e-05
ENSG00000156097	GPR61	197.378	-0.889264	1.1366e-06	2.21567e-05
ENSG00000111540	RAB5B	15918.3	-0.213549	1.14157e-06	2.22193e-05
ENSG00000120800	UTP20	1356.88	0.301898	1.14116e-06	2.22193e-05
ENSG00000165124	SVEP1	383.936	0.810309	1.14107e-06	2.22193e-05
ENSG00000035862	TIMP2	32482	0.361762	1.14318e-06	2.22393e-05
ENSG00000165678	GHITM	11001.1	-0.348477	1.14706e-06	2.23034e-05
ENSG00000103355	PRSS33	11.8883	1.53203	1.15114e-06	2.23456e-05
ENSG00000130703	OSBPL2	4225.01	-0.173591	1.15133e-06	2.23456e-05
ENSG00000166482	MFAP4	1237.27	0.85562	1.15086e-06	2.23456e-05
ENSG00000236591	UST-AS2	5.2867	1.22152	1.15158e-06	2.23456e-05
ENSG00000131381	RBSN	6683.38	-0.298085	1.15431e-06	2.23872e-05
ENSG00000065308	TRAM2	1024.91	0.520027	1.16334e-06	2.25508e-05
ENSG00000150459	SAP18	8228.09	-0.274521	1.16548e-06	2.25808e-05
ENSG00000178202	POGLUT3	1118.66	0.695141	1.16676e-06	2.25939e-05
ENSG00000204685	STARD7-AS1	184.144	0.245147	1.17259e-06	2.26953e-05
ENSG00000255394	C8orf49	0.969049	2.37911	1.17611e-06	2.27518e-05
ENSG00000175344	CHRNA7	67.3592	-0.810032	1.17883e-06	2.27929e-05
ENSG00000138658	ZGRF1	337.55	0.460759	1.1822e-06	2.28464e-05
ENSG00000204261	PSMB8-AS1	377.417	0.580549	1.18395e-06	2.28687e-05
ENSG00000069849	ATP1B3	4300.13	0.272961	1.19089e-06	2.2991e-05
ENSG00000007001	UPP2	97.464	-0.69081	1.19339e-06	2.30176e-05
ENSG00000179761	PIPOX	1685.35	0.914014	1.19348e-06	2.30176e-05
ENSG00000026751	SLAMF7	36.1282	1.2337	1.2043e-06	2.32145e-05
ENSG00000134202	GSTM3	5338.56	-0.682387	1.20566e-06	2.3229e-05
ENSG00000139144	PIK3C2G	32.2588	-1.23408	1.20838e-06	2.32696e-05
ENSG00000125931	CITED1	528.89	0.866325	1.21058e-06	2.33001e-05
ENSG00000258451	EGILA	4.41668	1.35617	1.22424e-06	2.35511e-05
ENSG00000115091	ACTR3	7047.47	0.240065	1.2264e-06	2.35807e-05
ENSG00000134910	STT3A	4639.67	0.294496	1.2275e-06	2.359e-05
ENSG00000196411	EPHB4	1071.21	0.496265	1.23036e-06	2.36331e-05
ENSG00000146674	IGFBP3	4141.42	1.05158	1.24101e-06	2.38255e-05
ENSG00000146376	ARHGAP18	659.611	0.687872	1.25757e-06	2.41312e-05
ENSG00000185559	DLK1	45.0914	2.01645	1.26121e-06	2.41698e-05
ENSG00000257167	TMPO-AS1	122.505	0.503248	1.26148e-06	2.41698e-05
ENSG00000276980	AC008760.2	56.2508	1.29748	1.26133e-06	2.41698e-05
ENSG00000270977	AC015849.5	8.00088	1.32443	1.26514e-06	2.42276e-05
ENSG00000099953	MMP11	72.0362	0.863098	1.26884e-06	2.42862e-05
ENSG00000124787	RPP40	279.385	0.337846	1.27794e-06	2.44358e-05
ENSG00000258851	AL139300.2	5.24277	0.941734	1.27751e-06	2.44358e-05
ENSG00000237742	AL365259.1	157.052	-0.736325	1.28087e-06	2.44795e-05
ENSG00000116704	SLC35D1	1029.84	0.420339	1.28731e-06	2.45901e-05
ENSG00000235651	G3BP1P1	2.8374	0.958238	1.29152e-06	2.46582e-05
ENSG00000229109	AL137847.1	7.49723	1.05454	1.29687e-06	2.47479e-05
ENSG00000173947	PIFO	952.136	1.03891	1.30425e-06	2.48763e-05
ENSG00000234091	AL157392.2	2.09402	-1.04223	1.30515e-06	2.4881e-05
ENSG00000163879	DNALI1	2185.45	0.752476	1.30763e-06	2.49157e-05
ENSG00000250295	RDH10-AS1	6.54633	0.881524	1.31135e-06	2.49742e-05
ENSG00000115507	OTX1	183.323	1.13682	1.32725e-06	2.52642e-05
ENSG00000171596	NMUR1	11.3974	0.846114	1.33347e-06	2.53573e-05
ENSG00000280254	AC233723.2	485.791	-0.397504	1.33285e-06	2.53573e-05
[truncated: 4,497 more rows]
